# Supplementary material for: CdiA Effectors from Uropathogenic Escherichia coli Use Heterotrimeric Osmoporins as Receptors to Recognize Target Bacteria
Source: PLoS Pathog. 2016 Oct 10;12(10):e1005925. doi: 10.1371/journal.ppat.1005925 (PMC5056734; doi:10.1371/journal.ppat.1005925)
Supplement: S1 Table — OmpC from E. coli str. K-12 substr. MG1655 was used to query all E. coli isolates using BLASTP 2.2.32+ at https://blast.ncbi.nlm.nih.gov/Blast.cgi. Proteins with identical amino acid sequences are grouped with colored backgrounds. Extracellular loop L4, L5 and L7 variations are indicated according the scheme outlined in S2 Table. Asterisks (*) indicate OmpC variants tested in this study. (XLSX) [file ppat.1005925.s006.xlsx]

## Sheet: Sheet1
S1 Table. Predicted OmpC proteins from E. coli isolates. OmpC from E. coli str. K-12 substr. MG1655 was used to query all E. coli isolates using BLASTP 2.2.32+ at https://blast.ncbi.nlm.nih.gov/Blast.cgi. Proteins with identical amino acid sequences are grouped with colored backgrounds. Extracellular loop L4, L5 and L7 variations are indicated according the scheme outlined in Table S2. Asterisks …
	Sequence identifier and E. coli isolate			L4	L5	L7
1*	ref|NP_416719.1| outer membrane porin protein C [Escherichia coli str. K-12 substr. MG1655]			a1	a1	a
	sp|P06996.1|OMPC_ECOLI RecName:
	gb|AAA24243.1| outer membrane protein [Escherichia coli]
	dbj|BAA15998.1| outer membrane porin protein C [Escherichia coli str. K12 substr. W3110]
	gb|AAC75275.1| outer membrane porin protein C [Escherichia coli str. K-12 substr. MG1655]
	gb|ACB03377.1| outer membrane porin protein C [Escherichia coli str. K-12 substr. DH10B]
	gb|EDX41059.1| outer membrane protein C [Escherichia coli 101-1]
	gb|ACR63954.1| outer membrane porin protein C [Escherichia coli BW2952]
	gb|ACS66778.1| outer membrane protein C [Escherichia coli]
	gb|ACS66784.1| outer membrane protein C [Escherichia coli]
	gb|ACX39113.1| porin Gram-negative type [Escherichia coli DH1]
	gb|EFI88718.1| outer membrane protein C [Escherichia coli MS 196-1]
	gb|EFJ64247.1| outer membrane protein C [Escherichia coli MS 175-1]
	gb|EFK15225.1| outer membrane protein C [Escherichia coli MS 116-1]
	gb|EFK89031.1| outer membrane protein C [Escherichia coli MS 146-1]
	emb|CBJ01853.1| outer membrane protein C [Escherichia coli ETEC H10407]
	dbj|BAJ44007.1| outer membrane porin protein C [Escherichia coli DH1]
	gb|EFU96108.1| outer membrane protein C [Escherichia coli 3431]
	gb|EGB33115.1| gram-negative porin [Escherichia coli E1520]
	gb|EGB37277.1| gram-negative porin [Escherichia coli E482]
	gb|EGB57129.1| gram-negative porin [Escherichia coli H489]
	gb|EGB68278.1| gram-negative porin [Escherichia coli TA007]
	gb|EGI11863.1| outer membrane protein C (Porin OmpC) [Escherichia coli H736]
	gb|ADZ57177.1| outer membrane protein C [Escherichia coli]
	gb|AEJ57381.1| outer membrane protein C [Escherichia coli UMNF18]
	gb|EGU25367.1| outer membrane porin protein C [Escherichia coli XH140A]
	gb|EGV49108.1| outer membrane porin protein C [Escherichia coli XH001]
	gb|EGW94037.1| outer membrane protein C [Escherichia coli STEC_EH250]
	gb|EGX07472.1| outer membrane protein C [Escherichia coli G58-1]
	gb|EGX17253.1| outer membrane protein C [Escherichia coli STEC_S1191]
	dbj|BAL39006.1| outer membrane porin protein C [Escherichia coli str. K-12 substr. MDS42]
	gb|EHV70205.1| outer membrane protein C [Escherichia coli DEC6D]
	gb|EHV74046.1| outer membrane porin C [Escherichia coli DEC6E]
	gb|EIE37931.1| outer membrane protein [Escherichia coli J53]
	gb|EIF19023.1| outer membrane porin protein C [Escherichia coli O32:H37 str. P4]
	gb|EIG43681.1| outer membrane protein C [Escherichia coli H730]
	gb|EII48822.1| outer membrane protein C [Escherichia coli 2.3916]
	gb|EII68638.1| outer membrane protein C [Escherichia coli 2.4168]
	gb|EII76669.1| outer membrane protein C [Escherichia coli 3.2303]
	gb|EIJ04144.1| outer membrane protein C [Escherichia coli B41]
	gb|AFK30377.1| outer membrane protein C [Escherichia coli]
	gb|EKI18720.1| outer membrane protein C [Escherichia coli TW15901]
	gb|EKI26768.1| outer membrane protein C [Escherichia coli TW00353]
	gb|EKK44154.1| outer membrane protein C [Escherichia coli 8.0566]
	gb|EKK45112.1| outer membrane protein C [Escherichia coli 8.0569]
	gb|ELC59156.1| outer membrane protein C [Escherichia coli KTE44]
	gb|ELD98923.1| outer membrane protein C [Escherichia coli KTE51]
	gb|ELE70846.1| outer membrane protein C [Escherichia coli KTE81]
	gb|ELF23696.1| outer membrane protein C [Escherichia coli KTE161]
	gb|ELF37091.1| outer membrane protein C [Escherichia coli KTE171]
	gb|ELF73075.1| outer membrane protein C [Escherichia coli KTE42]
	gb|ELI37539.1| outer membrane protein C [Escherichia coli KTE120]
	emb|CCP99189.1| Outer membrane protein C precursor [Escherichia coli O10:K5(L):H4 str. ATCC 23506]
	emb|CCQ01494.1| Outer membrane protein C precursor [Escherichia coli O5:K4(L):H4 str. ATCC 23502]
	gb|EMD10048.1| outer membrane porin protein C [Escherichia coli S17]
	gb|EMR94425.1| outer membrane porin protein C [Escherichia coli ONT:H33 str. C48/93]
	gb|EMV40919.1| outer membrane protein C [Escherichia coli BCE019_MS-13]
	gb|EMV57889.1| outer membrane protein C [Escherichia coli 2872000]
	gb|EMV58200.1| outer membrane protein C [Escherichia coli 2871950]
	gb|EMW34511.1| outer membrane protein C [Escherichia coli 2785200]
	gb|EMW58238.1| outer membrane protein C [Escherichia coli 2762100]
	gb|EMX24191.1| outer membrane protein C [Escherichia coli MP021566.1]
	gb|EMZ70305.1| outer membrane protein C [Escherichia coli 2846750]
	gb|EMZ80793.1| outer membrane protein C [Escherichia coli 2722950]
	gb|EMZ92001.1| outer membrane protein C [Escherichia coli P0305260.1]
	gb|ENA03842.1| outer membrane protein C [Escherichia coli P0299438.2]
	gb|ENA31241.1| outer membrane protein C [Escherichia coli BCE007_MS-11]
	gb|ENA52418.1| outer membrane protein C [Escherichia coli 2726950]
	gb|ENA80328.1| outer membrane protein C [Escherichia coli 2741950]
	gb|ENB21819.1| outer membrane protein C [Escherichia coli BCE011_MS-01]
	gb|ENB27503.1| outer membrane protein C [Escherichia coli BCE030_MS-09]
	gb|ENB34448.1| outer membrane protein C [Escherichia coli BCE032_MS-12]
	gb|END57768.1| outer membrane protein C [Escherichia coli BCE006_MS-23]
	gb|END93412.1| outer membrane protein C [Escherichia coli P0301904.3]
	gb|ENE08357.1| outer membrane protein C [Escherichia coli P0305260.2]
	gb|ENF76561.1| outer membrane protein C [Escherichia coli P0305260.10]
	gb|ENF83404.1| outer membrane protein C [Escherichia coli P0305260.11]
	gb|ENF86491.1| outer membrane protein C [Escherichia coli P0305260.12]
	gb|ENF91049.1| outer membrane protein C [Escherichia coli P0305260.13]
	gb|ENF96704.1| outer membrane protein C [Escherichia coli P0305260.15]
	gb|ENG03423.1| outer membrane protein C [Escherichia coli P0305260.3]
	gb|ENG04484.1| outer membrane protein C [Escherichia coli P0305260.4]
	gb|ENG12741.1| outer membrane protein C [Escherichia coli P0305260.5]
	gb|ENG17954.1| outer membrane protein C [Escherichia coli P0305260.7]
	gb|EOU54891.1| outer membrane protein C [Escherichia coli KTE35]
	gb|EOU58060.1| outer membrane protein C [Escherichia coli KTE14]
	gb|EOU99258.1| outer membrane protein C [Escherichia coli KTE34]
	gb|EOV18187.1| outer membrane protein C [Escherichia coli KTE198]
	gb|EOV51422.1| outer membrane protein C [Escherichia coli KTE61]
	gb|EOV76142.1| outer membrane protein C [Escherichia coli KTE71]
	gb|EOW13260.1| outer membrane protein C [Escherichia coli KTE103]
	gb|EOW45684.1| outer membrane protein C [Escherichia coli KTE130]
	gb|EOW46504.1| outer membrane protein C [Escherichia coli KTE132]
	gb|EQS91201.1| outer membrane porin OmpC [Escherichia coli HVH 164 (4-5953081)]
	gb|EQU72206.1| outer membrane porin OmpC [Escherichia coli HVH 209 (4-3062651)]
	gb|EQV49886.1| outer membrane porin OmpC [Escherichia coli KOEGE 40 (102a)]
	gb|EQW92657.1| outer membrane porin OmpC [Escherichia coli UMEA 3139-1]
	gb|EQX73472.1| outer membrane porin OmpC [Escherichia coli UMEA 3180-1]
	gb|EQY19849.1| outer membrane porin OmpC [Escherichia coli UMEA 3212-1]
	gb|EQY87473.1| outer membrane porin OmpC [Escherichia coli UMEA 3317-1]
	gb|EQY98736.1| outer membrane porin OmpC [Escherichia coli UMEA 3329-1]
	gb|EQZ36350.1| outer membrane porin OmpC [Escherichia coli UMEA 3592-1]
	gb|EQZ39145.1| outer membrane porin OmpC [Escherichia coli UMEA 3609-1]
	gb|ERA17815.1| outer membrane porin OmpC [Escherichia coli UMEA 3889-1]
	gb|ERB06688.1| outer membrane porin OmpC [Escherichia coli KOEGE 7 (16a)]
	gb|ERB20295.1| outer membrane porin OmpC [Escherichia coli UMEA 3150-1]
	gb|ERB27270.1| outer membrane porin OmpC [Escherichia coli UMEA 3271-1]
	gb|AGX34267.1| outer membrane porin protein C [synthetic Escherichia coli C321.deltaA]
	gb|ESE01948.1| outer membrane protein [Escherichia coli 908658]
	gb|ESP38254.1| outer membrane porin OmpC [Escherichia coli HVH 152 (4-3447545)]
	emb|CDJ72570.1| outer membrane porin protein C [Escherichia coli str. K-12 substr. MC4100]
	gb|ESS91234.1| Outer membrane protein C precursor [Escherichia coli CE549]
	gb|EST61881.1| outer membrane porin protein C [Escherichia coli ECC-Z]
	gb|EST79538.1| outer membrane porin protein C [Escherichia coli ECA-727]
	emb|CDK84277.1| Outer membrane protein C precursor [Escherichia coli IS25]
	gb|ETS26583.1| outer membrane porin protein C [Escherichia coli O6:H16:CFA/II str. B2C]
	gb|EYD98285.1| outer membrane protein C [Escherichia coli 1-110-08_S4_C3]
	gb|EYD99379.1| outer membrane protein C [Escherichia coli 1-110-08_S4_C2]
	gb|EYE12476.1| outer membrane protein C [Escherichia coli 1-110-08_S3_C3]
	gb|EYE22152.1| outer membrane protein C [Escherichia coli 1-110-08_S3_C2]
	gb|EYE23642.1| outer membrane protein C [Escherichia coli 1-110-08_S1_C3]
	gb|EYE24358.1| outer membrane protein C [Escherichia coli 1-110-08_S3_C1]
	gb|EYE35776.1| outer membrane protein C [Escherichia coli 1-110-08_S1_C1]
	gb|EYV97927.1| membrane protein [Escherichia coli O6:H16 str. 99-3165]
	gb|EZA37429.1| membrane protein [Escherichia coli O103:H11 str. 04-3023]
	gb|EZA70961.1| membrane protein [Escherichia coli O157:H16 str. 98-3133]
	gb|EZA78966.1| membrane protein [Escherichia coli O25:NM str. E2539C1]
	gb|EZA79120.1| membrane protein [Escherichia coli O6:H16 str. F5656C1]
	gb|EZJ22626.1| outer membrane protein C [Escherichia coli 1-176-05_S4_C3]
	gb|EZJ69468.1| outer membrane protein C [Escherichia coli 1-176-05_S4_C1]
	gb|EZJ71729.1| outer membrane protein C [Escherichia coli 1-392-07_S3_C3]
	gb|KDA79198.1| outer membrane protein C [Escherichia coli 2-011-08_S3_C2]
	gb|KDA84282.1| outer membrane protein C [Escherichia coli 2-011-08_S3_C3]
	gb|KDA89373.1| outer membrane protein C [Escherichia coli 1-176-05_S4_C2]
	gb|KDS98722.1| outer membrane protein C [Escherichia coli 2-011-08_S3_C1]
	gb|KDT33692.1| outer membrane protein C [Escherichia coli 3-105-05_S1_C1]
	gb|KDT39768.1| outer membrane protein C [Escherichia coli 3-105-05_S3_C1]
	gb|KDT51245.1| outer membrane protein C [Escherichia coli 3-105-05_S3_C2]
	gb|KDT67458.1| outer membrane protein C [Escherichia coli 3-267-03_S3_C1]
	gb|KDT69872.1| outer membrane protein C [Escherichia coli 3-373-03_S3_C1]
	gb|KDT91002.1| outer membrane protein C [Escherichia coli 3-105-05_S4_C1]
	gb|KDU33038.1| outer membrane protein C [Escherichia coli 3-373-03_S4_C2]
	gb|KDU53644.1| outer membrane protein C [Escherichia coli 3-373-03_S4_C1]
	gb|KDU56498.1| outer membrane protein C [Escherichia coli 3-475-03_S4_C2]
	gb|KDU68481.1| outer membrane protein C [Escherichia coli 4-203-08_S4_C3]
	gb|KDW62512.1| outer membrane protein C [Escherichia coli 1-392-07_S3_C2]
	gb|KDW80574.1| outer membrane protein C [Escherichia coli 2-005-03_S4_C1]
	gb|KDX06095.1| outer membrane protein C [Escherichia coli 1-392-07_S3_C1]
	gb|KDX21831.1| outer membrane protein C [Escherichia coli 2-210-07_S3_C3]
	gb|KDX57276.1| outer membrane protein C [Escherichia coli 2-210-07_S3_C1]
	gb|KDX89500.1| outer membrane protein C [Escherichia coli 2-222-05_S3_C3]
	gb|KDX94038.1| outer membrane protein C [Escherichia coli 2-222-05_S4_C2]
	gb|KDX98652.1| outer membrane protein C [Escherichia coli 2-316-03_S3_C1]
	gb|KDY69725.1| outer membrane protein C [Escherichia coli 2-460-02_S4_C2]
	gb|KDY77261.1| outer membrane protein C [Escherichia coli 2-460-02_S4_C3]
	gb|KDY92174.1| outer membrane protein C [Escherichia coli 2-474-04_S3_C1]
	gb|KDY99158.1| outer membrane protein C [Escherichia coli 2-474-04_S3_C2]
	gb|KDZ19514.1| outer membrane protein C [Escherichia coli 2-474-04_S3_C3]
	gb|KDZ41731.1| outer membrane protein C [Escherichia coli 3-020-07_S3_C1]
	gb|KDZ67479.1| outer membrane protein C [Escherichia coli 3-073-06_S1_C2]
	gb|KDZ68956.1| outer membrane protein C [Escherichia coli 3-073-06_S3_C1]
	gb|KDZ71807.1| outer membrane protein C [Escherichia coli 3-073-06_S3_C2]
	gb|KDZ90368.1| outer membrane protein C [Escherichia coli 3-105-05_S1_C3]
	gb|KEJ50122.1| outer membrane protein C [Escherichia coli 2-460-02_S4_C1]
	gb|KEJ67772.1| outer membrane protein C [Escherichia coli 3-020-07_S3_C2]
	gb|KEL07235.1| outer membrane protein C [Escherichia coli 4-203-08_S4_C2]
	gb|KEL07718.1| outer membrane protein C [Escherichia coli 4-203-08_S4_C2]
	gb|KEL12168.1| outer membrane protein C [Escherichia coli 4-203-08_S4_C2]
	gb|KEL19101.1| outer membrane protein C [Escherichia coli 4-203-08_S3_C1]
	gb|KEL28922.1| outer membrane protein C [Escherichia coli 3-373-03_S4_C3]
	gb|KEL31644.1| outer membrane protein C [Escherichia coli 5-172-05_S4_C2]
	gb|KEL33947.1| outer membrane protein C [Escherichia coli 5-366-08_S4_C2]
	gb|KEL41711.1| outer membrane protein C [Escherichia coli 5-172-05_S4_C1]
	gb|KEL55398.1| outer membrane protein C [Escherichia coli 5-172-05_S3_C1]
	gb|KEL64123.1| outer membrane protein C [Escherichia coli 5-172-05_S4_C3]
	gb|KEM72896.1| outer membrane protein C [Escherichia coli 7-233-03_S3_C1]
	gb|KEN04426.1| outer membrane protein C [Escherichia coli 7-233-03_S3_C3]
	gb|KEN89828.1| outer membrane protein C [Escherichia coli 2-222-05_S3_C1]
	gb|KEN97313.1| outer membrane protein C [Escherichia coli 2-222-05_S3_C2]
	gb|KEO16887.1| outer membrane protein C [Escherichia coli 2-222-05_S4_C3]
	gb|KEO23335.1| outer membrane protein C [Escherichia coli 5-366-08_S4_C1]
	gb|AIF37469.1| membrane protein [Escherichia coli KLY]
	gb|AIN32626.1| outer membrane porin protein C [Escherichia coli BW25113]
	gb|KGA87846.1| membrane protein [Escherichia coli]
	emb|CDY59748.1| outer membrane porin C [Escherichia coli]
	emb|CDZ21037.1| outer membrane porin C [Escherichia coli]
	gb|KGL69958.1| outer membrane porin protein C [Escherichia coli NCTC 50110]
	gb|KGM70465.1| Outer membrane protein C [Escherichia coli]
	gb|KGM82330.1| Outer membrane protein C [Escherichia coli]
	gb|KGM83776.1| Outer membrane protein C [Escherichia coli]
	gb|KGP13767.1| membrane protein [Escherichia coli]
	gb|KGP16048.1| membrane protein [Escherichia coli]
	gb|KGP19223.1| membrane protein [Escherichia coli]
	gb|KGP41364.1| membrane protein [Escherichia coli]
	gb|KGT05989.1| membrane protein [Escherichia coli]
	gb|KGT15364.1| membrane protein [Escherichia coli]
	gb|KGT17233.1| membrane protein [Escherichia coli]
	gb|KGT21587.1| membrane protein [Escherichia coli]
	gb|KGT28272.1| membrane protein [Escherichia coli]
	gb|KGT31409.1| membrane protein [Escherichia coli]
	gb|KHD36362.1| membrane protein [Escherichia coli]
	gb|KHD44917.1| membrane protein [Escherichia coli]
	gb|KHH68571.1| membrane protein [Escherichia coli]
	gb|KHH87558.1| membrane protein [Escherichia coli]
	gb|KHH98252.1| membrane protein [Escherichia coli]
	gb|KHI15569.1| membrane protein [Escherichia coli]
	gb|KHI19792.1| membrane protein [Escherichia coli]
	gb|KHI60020.1| membrane protein [Escherichia coli]
	gb|AIZ28703.1| outer membrane porin protein C [Escherichia coli ER2796]
	gb|AIZ52028.1| outer membrane porin protein C [Escherichia coli K-12]
	gb|AIZ90713.1| membrane protein [Escherichia coli str. K-12 substr. MG1655]
	gb|KHQ87806.1| membrane protein [Escherichia coli]
	gb|AJB52342.1| membrane protein [Escherichia coli]
	gb|KIG36454.1| membrane protein [Escherichia coli]
	gb|KIG71664.1| membrane protein [Escherichia coli]
	gb|KIG76120.1| membrane protein [Escherichia coli]
	gb|KIH12904.1| membrane protein [Escherichia coli]
	gb|KIZ60692.1| membrane protein [Escherichia coli]
	gb|KIZ66414.1| membrane protein [Escherichia coli]
	gb|KIZ76606.1| membrane protein [Escherichia coli]
	gb|KIZ80693.1| membrane protein [Escherichia coli]
	gb|KIZ86346.1| membrane protein [Escherichia coli]
	gb|KIZ90898.1| membrane protein [Escherichia coli]
	gb|KIZ98984.1| membrane protein [Escherichia coli]
	gb|KJA00942.1| membrane protein [Escherichia coli]
	gb|KJA05829.1| membrane protein [Escherichia coli]
	gb|KJD92643.1| membrane protein [Escherichia coli]
	gb|AKA91294.1| outer membrane protein C [Escherichia coli VR50]
	gb|AKD61732.1| membrane protein [Escherichia coli K-12]
	gb|AKD66106.1| membrane protein [Escherichia coli K-12]
	gb|AKD70466.1| membrane protein [Escherichia coli K-12]
	gb|AKD74826.1| membrane protein [Escherichia coli K-12]
	gb|AKD79234.1| membrane protein [Escherichia coli K-12]
	gb|AKD83606.1| membrane protein [Escherichia coli K-12]
	gb|AKD87962.1| membrane protein [Escherichia coli K-12]
	gb|AKD92380.1| membrane protein [Escherichia coli K-12]
	gb|AKF21297.1| membrane protein [Escherichia coli]
	gb|AKF56058.1| outer membrane porin protein C [Escherichia coli]
	gb|AKF60198.1| outer membrane porin protein C [Escherichia coli]
	gb|AKF64336.1| outer membrane porin protein C [Escherichia coli]
	gb|AKF68476.1| outer membrane porin protein C [Escherichia coli]
	gb|AKF72615.1| outer membrane porin protein C [Escherichia coli]
	gb|KLD53168.1| membrane protein [Escherichia coli]
	gb|KLH39056.1| membrane protein [Escherichia coli]
	gb|AKK12214.1| outer membrane porin protein C protein [Escherichia coli K-12]
	gb|AKK18179.1| outer membrane porin protein C protein [Escherichia coli K-12]
	gb|KLX52718.1| outer membrane protein C [Escherichia coli]
	gb|KLX96051.1| outer membrane protein C [Escherichia coli]
	gb|AKO57726.1| membrane protein [Escherichia coli]
	gb|AKR21099.1| membrane protein [Escherichia coli]
	gb|AKR25452.1| membrane protein [Escherichia coli]
	gb|AKR29886.1| membrane protein [Escherichia coli]
	gb|KOA29137.1| membrane protein [Escherichia coli]
	emb|CTX19275.1| outer membrane porin protein C [Escherichia coli]
	emb|CTX01549.1| outer membrane porin protein C [Escherichia coli]
	emb|CTW54345.1| outer membrane porin protein C [Escherichia coli]
	emb|CTR19162.1| outer membrane porin protein C [Escherichia coli]
	emb|CTR19067.1| outer membrane porin protein C [Escherichia coli]
	emb|CTU18274.1| outer membrane porin protein C [Escherichia coli]
	emb|CTU32744.1| outer membrane porin protein C [Escherichia coli]
	emb|CTR24705.1| outer membrane porin protein C [Escherichia coli]
	emb|CTU34835.1| outer membrane porin protein C [Escherichia coli]
	emb|CTR17472.1| outer membrane porin protein C [Escherichia coli]
	emb|CTU64859.1| outer membrane porin protein C [Escherichia coli]
	emb|CTU54054.1| outer membrane porin protein C [Escherichia coli]
	emb|CTU56274.1| outer membrane porin protein C [Escherichia coli]
	emb|CTT57349.1| outer membrane porin protein C [Escherichia coli]
	emb|CTT52390.1| outer membrane porin protein C [Escherichia coli]
	emb|CTR25682.1| outer membrane porin protein C [Escherichia coli]
	emb|CTU39769.1| outer membrane porin protein C [Escherichia coli]
	emb|CTS31835.1| outer membrane porin protein C [Escherichia coli]
	emb|CTS89449.1| outer membrane porin protein C [Escherichia coli]
	emb|CTV21009.1| outer membrane porin protein C [Escherichia coli]
	emb|CTU05103.1| outer membrane porin protein C [Escherichia coli]
	emb|CTU20262.1| outer membrane porin protein C [Escherichia coli]
	emb|CTV62520.1| outer membrane porin protein C [Escherichia coli]
	emb|CTV56216.1| outer membrane porin protein C [Escherichia coli]
	emb|CTW59474.1| outer membrane porin protein C [Escherichia coli]
	emb|CTY01295.1| outer membrane porin protein C [Escherichia coli]
	emb|CTY91334.1| outer membrane porin protein C [Escherichia coli]
	emb|CTY15072.1| outer membrane porin protein C [Escherichia coli]
	emb|CTY18347.1| outer membrane porin protein C [Escherichia coli]
	emb|CTZ71349.1| outer membrane porin protein C [Escherichia coli]
	emb|CTZ57163.1| outer membrane porin protein C [Escherichia coli]
	gb|ALB32318.1| membrane protein [Escherichia coli]
	emb|CUH56524.1| outer membrane porin protein C [Escherichia coli KRX]
	emb|CUQ97327.1| Outer membrane protein C precursor [Escherichia coli]
	emb|CTX68910.1| outer membrane porin protein C [Escherichia coli]
	gb|ALI40040.1| hypothetical protein QQ24_11380 [Escherichia coli str. K-12 substr. MG1655]
	gb|ALI44439.1| hypothetical protein QR62_11385 [Escherichia coli]
	gb|ALI48837.1| hypothetical protein QR63_11385 [Escherichia coli]
	gb|KPO11623.1| membrane protein [Escherichia coli]
	gb|KPO88985.1| membrane protein [Escherichia coli]
	gb|KPQ48051.1| Outer membrane protein C [Escherichia coli TW10598]
	gb|KQJ17534.1| hypothetical protein AM266_05830 [Escherichia coli]
	gb|KQJ25905.1| hypothetical protein AM268_03400 [Escherichia coli]
	gb|KRR55565.1| outer membrane porin protein C [Escherichia coli VL2732]
	gb|KRR62397.1| outer membrane porin protein C [Escherichia coli VL2874]
2	>gb|ADZ57180.1| outer membrane protein C [Escherichia coli]			a1	a1	a
3	gb|ENG26013.1| outer membrane protein C [Escherichia coli P0305260.8]			a1	a1	a
4	>gb|ACS66780.1| outer membrane protein C [Escherichia coli]			a1	a1	a
5	>ref|WP_044077910.1| membrane protein [Escherichia coli]			a1	a1	a
6	gb|ENC32033.1| outer membrane protein C [Escherichia coli P0299438.9]			a1	a1	a
7	>gb|ACS66782.1| outer membrane protein C [Escherichia coli]			a1	a1	a
8	gb|EOV11631.1| outer membrane protein C [Escherichia coli KTE40]			a1	a1	a
	gb|EOW95298.1| outer membrane protein C [Escherichia coli KTE41]
9	gb|ENA78874.1| outer membrane protein C [Escherichia coli 2730450]			a1	a1	a
10	gb|ENG34050.1| outer membrane protein C [Escherichia coli P0305260.9]			a1	a1	a
11	gb|EMW79194.1| outer membrane protein C [Escherichia coli 2731150]			a1	a1	a
12	gb|EQX50935.1| outer membrane porin OmpC [Escherichia coli UMEA 3174-1]			a1	a1	a
13	gb|EIL69580.1| outer membrane porin protein C [Escherichia coli 75]			a1	a1	a
14	gb|ACS66779.1| outer membrane protein C [Escherichia coli]			a1	a1	a
15	>ref|WP_047149126.1| membrane protein [Escherichia coli]			a1	a1	a
16	gb|EHV55239.1| outer membrane porin C [Escherichia coli DEC6B]			a1	a1	a
	gb|EHV56800.1| outer membrane protein C [Escherichia coli DEC6A]
	gb|EHV60307.1| outer membrane protein C [Escherichia coli DEC6C]
	gb|EIF83906.1| outer membrane protein C [Escherichia coli M919]
	gb|ELE62919.1| outer membrane protein C [Escherichia coli KTE77]
	gb|ELF19128.1| outer membrane protein C [Escherichia coli KTE156]
	gb|ELH47132.1| outer membrane protein C [Escherichia coli KTE197]
	gb|EMS07915.1| outer membrane porin protein C [Escherichia coli O127:H27 str. C43/90]
	gb|EOW58937.1| outer membrane protein C [Escherichia coli KTE155]
	gb|KDT74811.1| outer membrane protein C [Escherichia coli 3-373-03_S3_C3]
	gb|KDT86207.1| outer membrane protein C [Escherichia coli 3-475-03_S4_C1]
	gb|KDU11978.1| outer membrane protein C [Escherichia coli 3-373-03_S3_C2]
	gb|KDY55567.1| outer membrane protein C [Escherichia coli 2-460-02_S3_C1]
	gb|KDY64925.1| outer membrane protein C [Escherichia coli 2-460-02_S3_C2]
	gb|KDY68375.1| outer membrane protein C [Escherichia coli 2-460-02_S3_C3]
	gb|KEM35869.1| outer membrane protein C [Escherichia coli 6-319-05_S4_C2]
	gb|KEM62875.1| outer membrane protein C [Escherichia coli 7-233-03_S1_C2]
	gb|KEM67129.1| outer membrane protein C [Escherichia coli 6-319-05_S4_C3]
	gb|KEN00429.1| outer membrane protein C [Escherichia coli 7-233-03_S1_C3]
17	gb|ENG17638.1| outer membrane protein C [Escherichia coli P0305260.6]			a1	a1	a
18	gb|EFK24303.1| outer membrane protein C [Escherichia coli MS 187-1]			a1	a1	a
19	gb|KLX65251.1| outer membrane protein C [Escherichia coli]			a2	a1	a
20	gb|EFZ57536.1| outer membrane protein C [Escherichia coli LT-68]			a1	a1	j
	gb|EQX94374.1| outer membrane porin OmpC [Escherichia coli UMEA 3201-1]
	gb|ESP08207.1| outer membrane porin OmpC [Escherichia coli HVH 36 (4-5675286)]
	emb|CTR34145.1| outer membrane porin protein C [Escherichia coli]
	emb|CTR33706.1| outer membrane porin protein C [Escherichia coli]
	emb|CTR31615.1| outer membrane porin protein C [Escherichia coli]
	emb|CTR33723.1| outer membrane porin protein C [Escherichia coli]
	emb|CTX92600.1| outer membrane porin protein C [Escherichia coli]
21	gb|EZA14072.1| membrane protein [Escherichia coli O28ac:NM str. 02-3404]			a1	a1	j
22	gb|AFG41151.1| Outer membrane protein C precursor [Escherichia coli P12b]			a1	a1	c
23	emb|CTU39423.1| outer membrane porin protein C [Escherichia coli]			c1	a1	i
	emb|CTX69333.1| outer membrane porin protein C [Escherichia coli]
	emb|CTZ05995.1| outer membrane porin protein C [Escherichia coli]
	emb|CUA01720.1| outer membrane porin protein C [Escherichia coli]
	emb|CUA03243.1| outer membrane porin protein C [Escherichia coli]
24	gb|EDV88964.1| outer membrane protein C [Escherichia coli E110019]			c1	a1	j
	emb|CAQ99143.1| outer membrane porin protein C [Escherichia coli IAI1]
	gb|ACS66789.1| outer membrane protein C [Escherichia coli]
	gb|EGW69945.1| outer membrane protein C [Escherichia coli STEC_B2F1]
	gb|EHW89528.1| outer membrane porin C [Escherichia coli DEC10E]
	gb|EHX79143.1| outer membrane porin C [Escherichia coli DEC14B]
	gb|EHX88020.1| outer membrane porin C [Escherichia coli DEC14C]
	gb|EHX91429.1| outer membrane porin C [Escherichia coli DEC14D]
	gb|EIE57282.1| outer membrane protein C [Escherichia coli AI27]
	gb|EIH01130.1| outer membrane protein C [Escherichia coli 5.0588]
	gb|EIH35098.1| outer membrane protein C [Escherichia coli 96.0497]
	gb|EIL10535.1| outer membrane porin protein C [Escherichia coli O103:H25 str. CVM9340]
	gb|EIL76506.1| outer membrane porin protein C [Escherichia coli CUMT8]
	gb|ELF11722.1| outer membrane protein C [Escherichia coli KTE142]
	gb|ELG41244.1| outer membrane protein C [Escherichia coli KTE91]
	gb|ELG61538.1| outer membrane protein C [Escherichia coli KTE135]
	gb|ELH33588.1| outer membrane protein C [Escherichia coli KTE184]
	gb|ELH51334.1| outer membrane protein C [Escherichia coli KTE203]
	gb|ELJ79892.1| outer membrane protein C [Escherichia coli KTE90]
	gb|EMX07406.1| outer membrane protein C [Escherichia coli P0302308.1]
	gb|ENB95189.1| outer membrane protein C [Escherichia coli P0299438.11]
	gb|ENB99208.1| outer membrane protein C [Escherichia coli P0299438.3]
	gb|ENC11042.1| outer membrane protein C [Escherichia coli P0299438.5]
	gb|ENC16062.1| outer membrane protein C [Escherichia coli P0299438.6]
	gb|ENC18407.1| outer membrane protein C [Escherichia coli P0299438.7]
	gb|ENC24814.1| outer membrane protein C [Escherichia coli P0299438.8]
	gb|ENC98873.1| outer membrane protein C [Escherichia coli P0302308.10]
	gb|END02702.1| outer membrane protein C [Escherichia coli P0302308.11]
	gb|END10736.1| outer membrane protein C [Escherichia coli P0302308.3]
	gb|END14157.1| outer membrane protein C [Escherichia coli P0302308.2]
	gb|END21919.1| outer membrane protein C [Escherichia coli P0302308.5]
	gb|END26165.1| outer membrane protein C [Escherichia coli P0302308.4]
	gb|END68790.1| outer membrane protein C [Escherichia coli P0299483.1]
	gb|END79437.1| outer membrane protein C [Escherichia coli P0299483.2]
	gb|END82513.1| outer membrane protein C [Escherichia coli P0299483.3]
	gb|ENH18260.1| outer membrane protein C [Escherichia coli P0302308.13]
	gb|ENH19273.1| outer membrane protein C [Escherichia coli P0302308.12]
	gb|ENH20203.1| outer membrane protein C [Escherichia coli P0302308.14]
	gb|EQT93716.1| outer membrane porin OmpC [Escherichia coli HVH 195 (3-7155360)]
	gb|ERA05200.1| outer membrane porin OmpC [Escherichia coli UMEA 3805-1]
	gb|ESD04117.1| outer membrane protein [Escherichia coli 113302]
	gb|ESD28066.1| outer membrane protein [Escherichia coli 907710]
	gb|ESK03813.1| outer membrane porin OmpC [Escherichia coli HVH 98 (4-5799287)]
	gb|ESK06795.1| outer membrane porin OmpC [Escherichia coli UMEA 3336-1]
	gb|EYX85100.1| membrane protein [Escherichia coli O156:H25 str. 2011C-3602]
	gb|EYZ13506.1| membrane protein [Escherichia coli O103:H25 str. 2010C-4529]
	gb|EZA67296.1| membrane protein [Escherichia coli O104:H21 str. 94-3025]
	gb|EZD83283.1| membrane protein [Escherichia coli O39:NM str. F8704-2]
	gb|EZE67524.1| membrane protein [Escherichia coli O91:H21 str. 2009C-4646]
	gb|KDU01468.1| outer membrane protein C [Escherichia coli 3-267-03_S3_C2]
	gb|KDV43984.1| membrane protein [Escherichia coli O91:H21 str. 2009C-3740]
	gb|KDW01254.1| outer membrane protein C [Escherichia coli 2-156-04_S3_C1]
	gb|KDW60587.1| outer membrane protein C [Escherichia coli 2-005-03_S3_C1]
	gb|KDW68590.1| outer membrane protein C [Escherichia coli 2-005-03_S3_C3]
	gb|KDX68878.1| outer membrane protein C [Escherichia coli 2-222-05_S1_C1]
	gb|KDX76551.1| outer membrane protein C [Escherichia coli 2-222-05_S1_C2]
	gb|KDX80491.1| outer membrane protein C [Escherichia coli 2-222-05_S1_C3]
	gb|KDY36608.1| outer membrane protein C [Escherichia coli 2-427-07_S3_C3]
	gb|KDY38092.1| outer membrane protein C [Escherichia coli 2-427-07_S3_C1]
	gb|KDZ45474.1| outer membrane protein C [Escherichia coli 3-020-07_S4_C2]
	gb|KDZ55634.1| outer membrane protein C [Escherichia coli 3-020-07_S4_C3]
	gb|KFV25967.1| membrane protein [Escherichia coli]
	gb|KFV30770.1| membrane protein [Escherichia coli]
	gb|KFV38296.1| membrane protein [Escherichia coli]
	gb|KHG82260.1| membrane protein [Escherichia coli]
	gb|KHH39625.1| membrane protein [Escherichia coli]
	gb|KHI04354.1| membrane protein [Escherichia coli]
	gb|KHI33039.1| membrane protein [Escherichia coli]
	gb|KHI49085.1| membrane protein [Escherichia coli]
	gb|KHI67030.1| membrane protein [Escherichia coli]
	gb|KHI74535.1| membrane protein [Escherichia coli]
	gb|KHJ03284.1| membrane protein [Escherichia coli]
	gb|AIZ87789.1| membrane protein [Escherichia coli]
	gb|KHO56307.1| membrane protein [Escherichia coli]
	gb|KIG28841.1| membrane protein [Escherichia coli C691-71 (14b)]
	gb|KII06195.1| membrane protein [Escherichia coli]
	gb|KKB15680.1| membrane protein [Escherichia coli]
	gb|KLG30892.1| membrane protein [Escherichia coli]
	gb|KLG81323.1| membrane protein [Escherichia coli]
	gb|KLH04573.1| membrane protein [Escherichia coli]
	gb|KLH14770.1| membrane protein [Escherichia coli]
	gb|KLH18932.1| membrane protein [Escherichia coli]
	gb|KLH80719.1| membrane protein [Escherichia coli]
	gb|KNG07113.1| membrane protein [Escherichia coli]
	gb|KNG13425.1| membrane protein [Escherichia coli]
	gb|KNG25126.1| membrane protein [Escherichia coli]
	gb|KNG29306.1| membrane protein [Escherichia coli]
	gb|KNG43062.1| membrane protein [Escherichia coli]
	gb|KNY65925.1| hypothetical protein AGA22_05265 [Escherichia coli]
	gb|KNZ11168.1| hypothetical protein AGA20_16400 [Escherichia coli]
	gb|KNZ22326.1| hypothetical protein AGA23_07390 [Escherichia coli]
	emb|CTX00087.1| outer membrane porin protein C [Escherichia coli]
	emb|CTW50925.1| outer membrane porin protein C [Escherichia coli]
	emb|CTR37704.1| outer membrane porin protein C [Escherichia coli]
	emb|CTU42201.1| outer membrane porin protein C [Escherichia coli]
	emb|CTR63771.1| outer membrane porin protein C [Escherichia coli]
	emb|CTV60345.1| outer membrane porin protein C [Escherichia coli]
	emb|CTU68336.1| outer membrane porin protein C [Escherichia coli]
	emb|CTR71315.1| outer membrane porin protein C [Escherichia coli]
	emb|CTU11921.1| outer membrane porin protein C [Escherichia coli]
	emb|CTU43942.1| outer membrane porin protein C [Escherichia coli]
	emb|CTR97882.1| outer membrane porin protein C [Escherichia coli]
	emb|CTU75755.1| outer membrane porin protein C [Escherichia coli]
	emb|CTV24718.1| outer membrane porin protein C [Escherichia coli]
	emb|CTW00294.1| outer membrane porin protein C [Escherichia coli]
	emb|CTR98564.1| outer membrane porin protein C [Escherichia coli]
	emb|CTR66329.1| outer membrane porin protein C [Escherichia coli]
	emb|CTR80177.1| outer membrane porin protein C [Escherichia coli]
	emb|CTR54351.1| outer membrane porin protein C [Escherichia coli]
	emb|CTR43564.1| outer membrane porin protein C [Escherichia coli]
	emb|CTU73638.1| outer membrane porin protein C [Escherichia coli]
	emb|CTS20665.1| outer membrane porin protein C [Escherichia coli]
	emb|CTV13755.1| outer membrane porin protein C [Escherichia coli]
	emb|CTU44268.1| outer membrane porin protein C [Escherichia coli]
	emb|CTS74548.1| outer membrane porin protein C [Escherichia coli]
	emb|CTV17780.1| outer membrane porin protein C [Escherichia coli]
	emb|CTY00884.1| outer membrane porin protein C [Escherichia coli]
	emb|CTY19702.1| outer membrane porin protein C [Escherichia coli]
	emb|CTY10210.1| outer membrane porin protein C [Escherichia coli]
	emb|CTX93990.1| outer membrane porin protein C [Escherichia coli]
	emb|CTX52806.1| outer membrane porin protein C [Escherichia coli]
	emb|CTX40097.1| outer membrane porin protein C [Escherichia coli]
	emb|CTZ70724.1| outer membrane porin protein C [Escherichia coli]
	emb|CUA22579.1| outer membrane porin protein C [Escherichia coli]
	emb|CUA30008.1| outer membrane porin protein C [Escherichia coli]
	emb|CTX42943.1| outer membrane porin protein C [Escherichia coli]
	gb|KPO62640.1| membrane protein [Escherichia coli]
	gb|KQI82879.1| hypothetical protein AM259_01155 [Escherichia coli]
	gb|KQI88183.1| hypothetical protein AM260_00785 [Escherichia coli]
	gb|KQJ51156.1| hypothetical protein AM273_00735 [Escherichia coli]
25	gb|ABV19634.1| outer membrane protein C [Escherichia coli O139:H28 str. E24377A]			c2	a6	a
	gb|EDV64303.1| outer membrane protein C [Escherichia coli B7A]
	dbj|BAI26354.1| outer membrane porin protein C [Escherichia coli O26:H11 str. 11368]
	dbj|BAI36783.1| outer membrane porin protein C [Escherichia coli O111:H- str. 11128]
	gb|EFO60648.1| Gram-negative porin [Escherichia coli MS 145-7]
	gb|EFZ38565.1| outer membrane protein C [Escherichia coli EPECa14]
	gb|EFZ62458.1| outer membrane protein C [Escherichia coli OK1180]
	gb|EGW71258.1| outer membrane protein C [Escherichia coli 2534-86]
	gb|EHW09603.1| outer membrane protein C [Escherichia coli DEC8A]
	gb|EHW11156.1| outer membrane porin C [Escherichia coli DEC8B]
	gb|EHW16139.1| outer membrane porin C [Escherichia coli DEC8C]
	gb|EHW24927.1| outer membrane porin C [Escherichia coli DEC8D]
	gb|EHW27675.1| outer membrane porin C [Escherichia coli DEC8E]
	gb|EHW36947.1| outer membrane porin C [Escherichia coli DEC9A]
	gb|EHW39584.1| outer membrane porin C [Escherichia coli DEC9B]
	gb|EHW46301.1| outer membrane porin C [Escherichia coli DEC9C]
	gb|EHW52851.1| outer membrane porin C [Escherichia coli DEC9D]
	gb|EHW57136.1| outer membrane porin C [Escherichia coli DEC9E]
	gb|EHW62279.1| outer membrane porin C [Escherichia coli DEC10A]
	gb|EHW68478.1| outer membrane porin C [Escherichia coli DEC10B]
	gb|EHW72994.1| outer membrane porin C [Escherichia coli DEC10C]
	gb|EHW78307.1| outer membrane porin C [Escherichia coli DEC10D]
	gb|EHW93427.1| outer membrane porin C [Escherichia coli DEC10F]
	gb|EIH79508.1| outer membrane protein C [Escherichia coli 4.0522]
	gb|EIH88620.1| outer membrane protein C [Escherichia coli JB1-95]
	gb|EII23896.1| outer membrane protein C [Escherichia coli 9.0111]
	gb|EIJ13710.1| outer membrane protein C [Escherichia coli 900105 (10e)]
	gb|EIL07879.1| outer membrane porin protein C [Escherichia coli O111:H11 str. CVM9534]
	gb|EIL24389.1| outer membrane porin protein C [Escherichia coli O111:H8 str. CVM9574]
	gb|EIL28092.1| outer membrane porin protein C [Escherichia coli O111:H8 str. CVM9570]
	gb|EIL37068.1| outer membrane porin protein C [Escherichia coli O26:H11 str. CVM10026]
	gb|EIL41781.1| outer membrane porin protein C [Escherichia coli O26:H11 str. CVM9942]
	gb|EJE63116.1| outer membrane porin protein C [Escherichia coli O26:H11 str. CVM10224]
	gb|EJE64572.1| outer membrane porin protein C [Escherichia coli O111:H8 str. CVM9602]
	gb|EJE68688.1| outer membrane porin protein C [Escherichia coli O111:H8 str. CVM9634]
	gb|EJE77281.1| outer membrane porin protein C [Escherichia coli O26:H11 str. CVM10021]
	gb|EJE80461.1| outer membrane porin protein C [Escherichia coli O111:H11 str. CVM9553]
	gb|EJE86529.1| outer membrane porin protein C [Escherichia coli O111:H11 str. CVM9455]
	gb|EJE95087.1| outer membrane porin protein C [Escherichia coli O26:H11 str. CVM9952]
	gb|EJE95392.1| outer membrane porin protein C [Escherichia coli O26:H11 str. CVM10030]
	gb|EKJ14862.1| outer membrane protein C [Escherichia coli EC1865]
	gb|EKT91517.1| outer membrane porin protein C [Escherichia coli O26:H11 str. CFSAN001629]
	gb|EKT95811.1| outer membrane porin protein C [Escherichia coli O111:H8 str. CFSAN001632]
	gb|EKU06186.1| outer membrane porin protein C [Escherichia coli O111:H11 str. CFSAN001630]
	gb|EMW24472.1| outer membrane protein C [Escherichia coli 2848050]
	gb|ERA59081.1| outer membrane porin protein C [Escherichia coli 95NR1]
	gb|ERB34005.1| outer membrane porin OmpC [Escherichia coli UMEA 3292-1]
	gb|ERE05360.1| outer membrane porin protein C [Escherichia coli 95JB1]
	gb|ETD62451.1| outer membrane porin protein C [Escherichia coli ATCC BAA-2209]
	gb|ETI78298.1| outer membrane porin protein C [Escherichia coli ATCC BAA-2196]
	gb|ETJ56500.1| outer membrane porin protein C [Escherichia coli ATCC BAA-2193]
	gb|EYU78578.1| membrane protein [Escherichia coli O26:NM str. 2010C-4347]
	gb|EYU83133.1| membrane protein [Escherichia coli O111:NM str. 2010C-4221]
	gb|EYU89656.1| membrane protein [Escherichia coli O111:NM str. 2010C-4086]
	gb|EYU93582.1| membrane protein [Escherichia coli O111:NM str. 2010C-3977]
	gb|EYV62412.1| membrane protein [Escherichia coli O103:H11 str. 2010C-3214]
	gb|EYW89694.1| membrane protein [Escherichia coli O111:NM str. 08-4487]
	gb|EYX18926.1| membrane protein [Escherichia coli O69:H11 str. 07-4281]
	gb|EYX78037.1| membrane protein [Escherichia coli O111:NM str. 2011C-3679]
	gb|EYX79994.1| membrane protein [Escherichia coli O111:NM str. 2011C-3632]
	gb|EYX92831.1| membrane protein [Escherichia coli O111:NM str. 2011C-3573]
	gb|EYY10817.1| membrane protein [Escherichia coli O111:NM str. 2011C-3362]
	gb|EYY17842.1| membrane protein [Escherichia coli O111:NM str. 2011C-3170]
	gb|EYY65645.1| membrane protein [Escherichia coli O111:NM str. 2010C-4799]
	gb|EYY68242.1| membrane protein [Escherichia coli O111:NM str. 2010C-4818]
	gb|EYY80242.1| membrane protein [Escherichia coli O111:NM str. 2010C-4746]
	gb|EYY85006.1| membrane protein [Escherichia coli O111:NM str. 2010C-4735]
	gb|EYY96567.1| membrane protein [Escherichia coli O111:NM str. 2010C-4715]
	gb|EYZ01822.1| membrane protein [Escherichia coli O111:NM str. 2010C-4622]
	gb|EYZ09993.1| membrane protein [Escherichia coli O111:NM str. 2010C-4592]
	gb|EYZ61718.1| membrane protein [Escherichia coli O118:H16 str. 06-3612]
	gb|EYZ67630.1| membrane protein [Escherichia coli O69:H11 str. 06-3325]
	gb|EYZ90540.1| membrane protein [Escherichia coli O111:NM str. 04-3211]
	gb|EYZ91278.1| membrane protein [Escherichia coli O118:H16 str. 06-3256]
	gb|EZA06778.1| membrane protein [Escherichia coli O111:NM str. 03-3484]
	gb|EZA88878.1| membrane protein [Escherichia coli O111:H8 str. F6627]
	gb|EZD27374.1| membrane protein [Escherichia coli O111:NM str. K6723]
	gb|EZD29670.1| membrane protein [Escherichia coli O111:NM str. K6728]
	gb|EZD32745.1| membrane protein [Escherichia coli O111:NM str. K6722]
	gb|EZD43720.1| membrane protein [Escherichia coli O111:NM str. K6890]
	gb|EZD43986.1| membrane protein [Escherichia coli O111:NM str. K6895]
	gb|EZD50812.1| membrane protein [Escherichia coli O111:NM str. K6897]
	gb|EZD58140.1| membrane protein [Escherichia coli O111:NM str. K6898]
	gb|EZD60967.1| membrane protein [Escherichia coli O111:NM str. K6904]
	gb|EZD69460.1| membrane protein [Escherichia coli O111:NM str. K6908]
	gb|EZD73164.1| membrane protein [Escherichia coli O111:NM str. K6915]
	gb|EZE04728.1| membrane protein [Escherichia coli O69:H11 str. 08-4661]
	gb|EZE19908.1| membrane protein [Escherichia coli O123:H11 str. 2009C-3307]
	gb|EZE20304.1| membrane protein [Escherichia coli O69:H11 str. 2009C-3601]
	gb|EZE42649.1| membrane protein [Escherichia coli O111:NM str. 2009C-4006]
	gb|EZE48184.1| membrane protein [Escherichia coli O111:NM str. 2009C-4052]
	gb|EZE48524.1| membrane protein [Escherichia coli O118:H16 str. 2009C-4446]
	gb|EZG32284.1| membrane protein [Escherichia coli E1728]
	gb|EZG49991.1| membrane protein [Escherichia coli O26:H11 str. 03-3500]
	gb|EZG50730.1| membrane protein [Escherichia coli O26:H11 str. 06-3464]
	gb|EZG58720.1| membrane protein [Escherichia coli O26:H11 str. 2010C-4430]
	gb|EZG63284.1| membrane protein [Escherichia coli O26:H11 str. 2010C-4819]
	gb|EZG73036.1| membrane protein [Escherichia coli O26:H11 str. 2010C-4834]
	gb|EZG73827.1| membrane protein [Escherichia coli O26:H11 str. 2010C-5028]
	gb|EZG80740.1| membrane protein [Escherichia coli O26:H11 str. 2010EL-1699]
	gb|EZG87567.1| membrane protein [Escherichia coli O26:H11 str. 2011C-3270]
	gb|EZG97468.1| membrane protein [Escherichia coli O26:H11 str. 2011C-3282]
	gb|EZG97934.1| membrane protein [Escherichia coli O26:H11 str. 2011C-3387]
	gb|EZH00855.1| membrane protein [Escherichia coli O26:H11 str. 2011C-3506]
	gb|EZH06011.1| membrane protein [Escherichia coli O26:H11 str. 2009C-3689]
	gb|EZH08018.1| membrane protein [Escherichia coli O26:H11 str. 2009C-3612]
	gb|EZH13130.1| membrane protein [Escherichia coli O26:H11 str. 2011C-3655]
	gb|EZH25173.1| membrane protein [Escherichia coli O26:H11 str. 2009C-3996]
	gb|EZH30154.1| membrane protein [Escherichia coli O26:H11 str. 2009C-4760]
	gb|EZH33645.1| membrane protein [Escherichia coli O26:H11 str. 2009C-4826]
	gb|EZH40158.1| membrane protein [Escherichia coli O26:H11 str. 2010C-3051]
	gb|EZH46390.1| membrane protein [Escherichia coli O26:H11 str. 2010C-3871]
	gb|EZH48113.1| membrane protein [Escherichia coli O26:H11 str. 2010C-3472]
	gb|EZH52421.1| membrane protein [Escherichia coli O26:H11 str. 2010C-3902]
	gb|EZH54536.1| membrane protein [Escherichia coli O26:H11 str. 2010C-4244]
	gb|EZQ27418.1| membrane protein [Escherichia coli O26:H1 str. 2009C-4747]
	gb|EZQ27934.1| membrane protein [Escherichia coli O111:NM str. 2010C-3053]
	gb|EZQ31329.1| membrane protein [Escherichia coli O111:H8 str. 2009EL-2169]
	gb|EZQ43675.1| membrane protein [Escherichia coli O111:H8 str. 2009C-4126]
	gb|EZQ49409.1| membrane protein [Escherichia coli O111:H8 str. 2011C-3453]
	gb|KDM71261.1| membrane protein [Escherichia coli]
	gb|KDT65142.1| outer membrane protein C [Escherichia coli 3-267-03_S1_C3]
	gb|KDU21337.1| outer membrane protein C [Escherichia coli 3-267-03_S1_C1]
	gb|KDU25819.1| outer membrane protein C [Escherichia coli 3-267-03_S4_C2]
	gb|KDV20741.1| membrane protein [Escherichia coli O111:NM str. 01-3076]
	gb|KDV29334.1| membrane protein [Escherichia coli O69:H11 str. 07-3763]
	gb|KDV64471.1| membrane protein [Escherichia coli O128:H2 str. 2011C-3317]
	gb|KDV66403.1| membrane protein [Escherichia coli O118:H16 str. 07-4255]
	gb|KDV70037.1| membrane protein [Escherichia coli O26:H11 str. 2011C-3274]
	gb|KEK89688.1| outer membrane protein C [Escherichia coli 3-475-03_S3_C2]
	gb|KEL84961.1| outer membrane protein C [Escherichia coli 5-366-08_S3_C2]
	gb|KEP76930.1| membrane protein [Escherichia coli E1140]
	gb|AIF64693.1| outer membrane porin protein C [Escherichia coli B7A]
	emb|CEK05803.1| outer membrane porin protein C [Escherichia coli O26:H11]
	gb|KIH04628.1| membrane protein [Escherichia coli]
	gb|KIH24287.1| membrane protein [Escherichia coli]
	gb|KIZ75801.1| membrane protein [Escherichia coli]
	gb|KJW60426.1| membrane protein [Escherichia coli]
	gb|KJW70723.1| membrane protein [Escherichia coli]
	gb|KLG55908.1| membrane protein [Escherichia coli]
	gb|KLH22621.1| membrane protein [Escherichia coli]
	gb|KLH42016.1| membrane protein [Escherichia coli]
	gb|KLH46282.1| membrane protein [Escherichia coli]
	gb|KLH46614.1| membrane protein [Escherichia coli]
	gb|KLH60020.1| membrane protein [Escherichia coli]
	gb|KLH70429.1| membrane protein [Escherichia coli]
	gb|KLH72950.1| membrane protein [Escherichia coli]
	gb|KLW98426.1| outer membrane protein C [Escherichia coli]
	gb|KML75939.1| membrane protein [Escherichia coli]
	gb|KML78299.1| membrane protein [Escherichia coli]
	gb|KML83970.1| membrane protein [Escherichia coli]
	gb|KML90451.1| membrane protein [Escherichia coli]
	gb|KML98807.1| membrane protein [Escherichia coli]
	gb|KMM01401.1| membrane protein [Escherichia coli]
	gb|KMM10681.1| membrane protein [Escherichia coli]
	gb|KNF19013.1| membrane protein [Escherichia coli]
	gb|KNF40800.1| membrane protein [Escherichia coli]
	gb|KNF66818.1| membrane protein [Escherichia coli]
	gb|KNG11460.1| membrane protein [Escherichia coli]
	gb|KNY91815.1| hypothetical protein AGA29_04075 [Escherichia coli]
	gb|KNY99195.1| hypothetical protein AGA37_04420 [Escherichia coli]
	gb|KNZ00070.1| hypothetical protein AGA31_16770 [Escherichia coli]
	gb|KNZ03205.1| hypothetical protein AGA36_21535 [Escherichia coli]
	emb|CTR36824.1| outer membrane porin protein C [Escherichia coli]
	emb|CTT16604.1| outer membrane porin protein C [Escherichia coli]
	emb|CTV00518.1| outer membrane porin protein C [Escherichia coli]
	emb|CTT10724.1| outer membrane porin protein C [Escherichia coli]
	emb|CTR89484.1| outer membrane porin protein C [Escherichia coli]
	emb|CTV97729.1| outer membrane porin protein C [Escherichia coli]
	emb|CTR88312.1| outer membrane porin protein C [Escherichia coli]
	emb|CTT39687.1| outer membrane porin protein C [Escherichia coli]
	emb|CTT42576.1| outer membrane porin protein C [Escherichia coli]
	emb|CTV86025.1| outer membrane porin protein C [Escherichia coli]
	emb|CTV01521.1| outer membrane porin protein C [Escherichia coli]
	emb|CTV12768.1| outer membrane porin protein C [Escherichia coli]
	emb|CTS66065.1| outer membrane porin protein C [Escherichia coli]
	emb|CTS75058.1| outer membrane porin protein C [Escherichia coli]
	emb|CTV38047.1| outer membrane porin protein C [Escherichia coli]
	emb|CTV75927.1| outer membrane porin protein C [Escherichia coli]
	emb|CTY45113.1| outer membrane porin protein C [Escherichia coli]
	emb|CTX91468.1| outer membrane porin protein C [Escherichia coli]
	emb|CTX45987.1| outer membrane porin protein C [Escherichia coli]
	emb|CTY65135.1| outer membrane porin protein C [Escherichia coli]
	emb|CTY94286.1| outer membrane porin protein C [Escherichia coli]
	emb|CTZ84578.1| outer membrane porin protein C [Escherichia coli]
	emb|CUA21554.1| outer membrane porin protein C [Escherichia coli]
	emb|CUA23104.1| outer membrane porin protein C [Escherichia coli]
	emb|CTX54054.1| outer membrane porin protein C [Escherichia coli]
	gb|KPO21324.1| membrane protein [Escherichia coli]
	gb|KPO43636.1| membrane protein [Escherichia coli]
	gb|KPO84251.1| membrane protein [Escherichia coli]
26	dbj|BAG78007.1| outer membrane porin OmpC [Escherichia coli SE11]			c1	a1	e
	gb|ACS66760.1| outer membrane protein C [Escherichia coli]
	gb|EGB90113.1| outer membrane protein C [Escherichia coli MS 117-3]
	gb|EMX55732.1| outer membrane protein C [Escherichia coli MP020940.1]
	gb|EMZ64060.1| outer membrane protein C [Escherichia coli 174900]
	gb|EMZ96696.1| outer membrane protein C [Escherichia coli P0304816.1]
	gb|ENF18867.1| outer membrane protein C [Escherichia coli P0304816.11]
	gb|ENF23903.1| outer membrane protein C [Escherichia coli P0304816.10]
	gb|ENF30660.1| outer membrane protein C [Escherichia coli P0304816.12]
	gb|ENF34240.1| outer membrane protein C [Escherichia coli P0304816.14]
	gb|ENF47082.1| outer membrane protein C [Escherichia coli P0304816.15]
	gb|ENF51473.1| outer membrane protein C [Escherichia coli P0304816.2]
	gb|ENF52245.1| outer membrane protein C [Escherichia coli P0304816.6]
	gb|ENF61772.1| outer membrane protein C [Escherichia coli P0304816.7]
	gb|ENF71581.1| outer membrane protein C [Escherichia coli P0304816.9]
	gb|ENH32381.1| outer membrane protein C [Escherichia coli P0304816.4]
	gb|ENH32837.1| outer membrane protein C [Escherichia coli P0304816.3]
	gb|KHH22926.1| membrane protein [Escherichia coli]
	gb|KHI08045.1| membrane protein [Escherichia coli]
	gb|KQB25665.1| hypothetical protein APV31_18730 [Escherichia coli]
27	gb|EZA42910.1| membrane protein [Escherichia coli O26:H11 str. 05-3646]			c2	a6	a
28	gb|EYY81447.1| membrane protein [Escherichia coli O26:NM str. 2010C-4788]			c14	a6	a
29	gb|ENH39631.1| outer membrane protein C [Escherichia coli P0304816.5]			c1	a1	h
30	gb|EGW85758.1| outer membrane protein C [Escherichia coli 3030-1]			c2	a6	a
31	gb|KEL51799.1| outer membrane protein C [Escherichia coli 6-175-07_S1_C1]			c1	a1	e
	gb|KMV58434.1| membrane protein [Escherichia coli]
	emb|CTT92934.1| outer membrane porin protein C [Escherichia coli]
	emb|CTR58278.1| outer membrane porin protein C [Escherichia coli]
32*	gb|EDV69136.1| outer membrane protein C [Escherichia coli F11]			c1	a1	i
	gb|EFJ62118.1| outer membrane protein C [Escherichia coli MS 200-1]
	gb|EGB83231.1| outer membrane protein C [Escherichia coli MS 60-1]
	gb|ADU34074.2| OmpC [Escherichia coli]
	gb|ELD14221.1| outer membrane protein C [Escherichia coli KTE206]
	gb|ELF49707.1| outer membrane protein C [Escherichia coli KTE8]
	gb|ELI66575.1| outer membrane protein C [Escherichia coli KTE131]
	gb|EQO13157.1| outer membrane porin OmpC [Escherichia coli HVH 28 (4-0907367)]
	gb|EQO87743.1| outer membrane porin OmpC [Escherichia coli HVH 46 (4-2758776)]
	gb|EQP08570.1| outer membrane porin OmpC [Escherichia coli HVH 56 (4-2153033)]
	gb|EQQ88968.1| outer membrane porin OmpC [Escherichia coli HVH 112 (4-5987253)]
	gb|EQT50045.1| outer membrane porin OmpC [Escherichia coli HVH 185 (4-2876639)]
	gb|EQV34089.1| outer membrane porin OmpC [Escherichia coli KOEGE 30 (63a)]
	gb|EQV69666.1| outer membrane porin OmpC [Escherichia coli KOEGE 58 (171a)]
	gb|EQV84335.1| outer membrane porin OmpC [Escherichia coli KOEGE 70 (185a)]
	gb|EQW19579.1| outer membrane porin OmpC [Escherichia coli UMEA 3022-1]
	gb|EQW54738.1| outer membrane porin OmpC [Escherichia coli UMEA 3097-1]
	gb|EQW69903.1| outer membrane porin OmpC [Escherichia coli UMEA 3113-1]
	gb|EQX20380.1| outer membrane porin OmpC [Escherichia coli UMEA 3160-1]
	gb|EQY31942.1| outer membrane porin OmpC [Escherichia coli UMEA 3217-1]
	gb|EQZ12925.1| outer membrane porin OmpC [Escherichia coli UMEA 3341-1]
	gb|EQZ27625.1| outer membrane porin OmpC [Escherichia coli UMEA 3585-1]
	gb|EQZ41704.1| outer membrane porin OmpC [Escherichia coli UMEA 3617-1]
	gb|ESE29383.1| outer membrane protein [Escherichia coli A35218R]
	gb|ESK17161.1| outer membrane porin OmpC [Escherichia coli UMEA 3426-1]
	gb|ESK18869.1| outer membrane porin OmpC [Escherichia coli UMEA 3290-1]
	gb|KDO90268.1| membrane protein [Escherichia coli]
33	gb|ENF40410.1| outer membrane protein C [Escherichia coli P0304816.13]			c1	a1	e
34	emb|CAU98339.1| outer membrane porin protein C [Escherichia coli 55989]			c16	a1	i
	gb|EFZ69537.1| outer membrane protein C [Escherichia coli OK1357]
	gb|EGC11794.1| gram-negative porin [Escherichia coli E1167]
	gb|EGR63534.1| outer membrane porin protein C [Escherichia coli O104:H4 str. 01-09591]
	gb|EGR73927.1| outer membrane porin protein C [Escherichia coli O104:H4 str. LB226692]
	gb|EGT66362.1| ompC [Escherichia coli O104:H4 str. C227-11]
	gb|EHF22504.1| outer membrane protein C [Escherichia coli O104:H4 str. C236-11]
	gb|EHF27773.1| outer membrane protein C [Escherichia coli O104:H4 str. C227-11]
	gb|EHF29832.1| outer membrane protein C [Escherichia coli O104:H4 str. 04-8351]
	gb|EHF33654.1| outer membrane protein C [Escherichia coli O104:H4 str. 09-7901]
	gb|EHF40367.1| outer membrane protein C [Escherichia coli O104:H4 str. 11-3677]
	gb|EHF49704.1| outer membrane protein C [Escherichia coli O104:H4 str. 11-4404]
	gb|EHF53254.1| outer membrane protein C [Escherichia coli O104:H4 str. 11-4522]
	gb|EHF55376.1| outer membrane protein C [Escherichia coli O104:H4 str. 11-4632 C1]
	gb|EHF57619.1| outer membrane protein C [Escherichia coli O104:H4 str. 11-4623]
	gb|EHF58973.1| outer membrane protein C [Escherichia coli O104:H4 str. 11-4632 C2]
	gb|EHF72871.1| outer membrane protein C [Escherichia coli O104:H4 str. 11-4632 C5]
	gb|EHF75854.1| outer membrane protein C [Escherichia coli O104:H4 str. 11-4632 C3]
	gb|EHF77755.1| outer membrane protein C [Escherichia coli O104:H4 str. 11-4632 C4]
	gb|EJK95636.1| outer membrane protein C [Escherichia coli STEC_O31]
	gb|AFS56363.1| outer membrane porin protein C [Escherichia coli O104:H4 str. 2009EL-2050]
	gb|AFS73578.1| outer membrane porin protein C [Escherichia coli O104:H4 str. 2011C-3493]
	gb|AFS87189.1| outer membrane porin protein C [Escherichia coli O104:H4 str. 2009EL-2071]
	gb|EKY82992.1| outer membrane protein C [Escherichia coli O104:H4 str. 11-02033-1]
	gb|EKY85719.1| outer membrane protein C [Escherichia coli O104:H4 str. 11-02092]
	gb|EKY97842.1| outer membrane protein C [Escherichia coli O104:H4 str. 11-02030]
	gb|EKY99263.1| outer membrane protein C [Escherichia coli O104:H4 str. 11-02093]
	gb|EKY99532.1| outer membrane protein C [Escherichia coli O104:H4 str. 11-02281]
	gb|EKZ02617.1| outer membrane protein C [Escherichia coli O104:H4 str. 11-02318]
	gb|EKZ13388.1| outer membrane protein C [Escherichia coli O104:H4 str. 11-02913]
	gb|EKZ15835.1| outer membrane protein C [Escherichia coli O104:H4 str. 11-03439]
	gb|EKZ17391.1| outer membrane protein C [Escherichia coli O104:H4 str. 11-03943]
	gb|EKZ29522.1| outer membrane protein C [Escherichia coli O104:H4 str. 11-04080]
	gb|EKZ41490.1| outer membrane protein C [Escherichia coli O104:H4 str. Ec11-4984]
	gb|EKZ43244.1| outer membrane protein C [Escherichia coli O104:H4 str. Ec11-9990]
	gb|EKZ46959.1| outer membrane protein C [Escherichia coli O104:H4 str. Ec11-9450]
	gb|EKZ50625.1| outer membrane protein C [Escherichia coli O104:H4 str. Ec11-4987]
	gb|EKZ57181.1| outer membrane protein C [Escherichia coli O104:H4 str. Ec11-4986]
	gb|EKZ65462.1| outer membrane protein C [Escherichia coli O104:H4 str. Ec11-5604]
	gb|EKZ68120.1| outer membrane protein C [Escherichia coli O104:H4 str. Ec11-4988]
	gb|EKZ72302.1| outer membrane protein C [Escherichia coli O104:H4 str. Ec11-5603]
	gb|EKZ74484.1| outer membrane protein C [Escherichia coli O104:H4 str. Ec11-6006]
	gb|EKZ84030.1| outer membrane protein C [Escherichia coli O104:H4 str. Ec12-0465]
	gb|EKZ87719.1| outer membrane protein C [Escherichia coli O104:H4 str. Ec11-9941]
	gb|EKZ93613.1| outer membrane protein C [Escherichia coli O104:H4 str. Ec12-0466]
	gb|ELF86393.1| outer membrane protein C [Escherichia coli KTE29]
	gb|ELF97980.1| outer membrane protein C [Escherichia coli KTE48]
	gb|EMS00256.1| outer membrane porin protein C [Escherichia coli O104:H4 str. E92/11]
	gb|EMS02716.1| outer membrane porin protein C [Escherichia coli O104:H4 str. E112/10]
	gb|EQR97106.1| outer membrane porin OmpC [Escherichia coli HVH 139 (4-3192644)]
	gb|EYX65165.1| membrane protein [Escherichia coli O104:H4 str. 2011EL-1675A]
	gb|EYZ58986.1| membrane protein [Escherichia coli O79:H7 str. 06-3501]
	gb|EZA03194.1| membrane protein [Escherichia coli O174:H21 str. 03-3269]
	gb|EZJ20624.1| outer membrane protein C [Escherichia coli 1-182-04_S4_C3]
	gb|EZJ41678.1| outer membrane protein C [Escherichia coli 1-182-04_S4_C2]
	gb|EZJ60589.1| outer membrane protein C [Escherichia coli 1-182-04_S4_C1]
	gb|KDW46325.1| outer membrane protein C [Escherichia coli 2-177-06_S4_C2]
	gb|KDX12854.1| outer membrane protein C [Escherichia coli 2-177-06_S4_C3]
	gb|KHG87551.1| membrane protein [Escherichia coli]
	gb|KHH33808.1| membrane protein [Escherichia coli]
	gb|KHH34448.1| membrane protein [Escherichia coli]
	gb|KHH45961.1| membrane protein [Escherichia coli]
	gb|KHI38618.1| membrane protein [Escherichia coli]
	gb|KHJ10059.1| membrane protein [Escherichia coli]
	emb|CCQ29605.2| outer membrane porin protein C [Escherichia coli]
	gb|KJD65522.1| membrane protein [Escherichia coli]
	gb|KJD68305.1| membrane protein [Escherichia coli]
	gb|KJD75002.1| membrane protein [Escherichia coli]
	gb|KJD76811.1| membrane protein [Escherichia coli]
	gb|KJD79667.1| membrane protein [Escherichia coli]
	gb|KJD94841.1| membrane protein [Escherichia coli]
	gb|AKE83541.1| membrane protein [Escherichia coli O104:H4 str. C227-11]
	gb|KNY64329.1| hypothetical protein AGA21_05205 [Escherichia coli]
	gb|KPO67422.1| membrane protein [Escherichia coli]
35	gb|EYW95718.1| membrane protein [Escherichia coli O118:H16 str. 08-3651]			c2	a6	a
36	gb|ACS66774.1| outer membrane protein C [Escherichia coli]			c18	a1	j
36	emb|CTW75751.1| outer membrane porin protein C [Escherichia coli]			c1	a1	i
	emb|CTW76049.1| outer membrane porin protein C [Escherichia coli]
	emb|CTV44675.1| outer membrane porin protein C [Escherichia coli]
	emb|CTU52026.1| outer membrane porin protein C [Escherichia coli]
	emb|CTU17129.1| outer membrane porin protein C [Escherichia coli]
	emb|CTU26470.1| outer membrane porin protein C [Escherichia coli]
	emb|CTX54562.1| outer membrane porin protein C [Escherichia coli]
	emb|CUA56101.1| outer membrane porin protein C [Escherichia coli]
	emb|CTX28629.1| outer membrane porin protein C [Escherichia coli]
37	>ref|WP_033815418.1| membrane protein [Escherichia coli]			c1	a1	i
38	gb|ENF68388.1| outer membrane protein C [Escherichia coli P0304816.8]			c1	a1	e
39	>gb|ADZ57182.1| outer membrane protein C [Escherichia coli]			c1	a1	j
40	gb|EIL23365.1| outer membrane porin protein C [Escherichia coli O111:H11 str. CVM9545]			c2	a6	a
41	>gb|ACV88153.1| outer membrane protein C [Escherichia coli]			c1	a1	j
42	gb|EQS51317.1| outer membrane porin OmpC [Escherichia coli HVH 153 (3-9344314)]			c1	a1	i
43	gb|EQQ33113.1| outer membrane porin OmpC [Escherichia coli HVH 100 (4-2850729)			c1	a1	i
44*	gb|ABE07964.1| outer membrane protein 1b (Ib;c) [Escherichia coli UTI89]			c6	a6	a
	gb|ABJ01608.1| outer membrane porin protein C [Escherichia coli APEC O1]
	emb|CAR03644.1| outer membrane porin protein C [Escherichia coli S88]
	gb|ADE89394.1| outer membrane protein C [Escherichia coli IHE3034]
	gb|ADN70550.1| outer membrane porin protein C [Escherichia coli UM146]
	gb|EGB47883.1| gram-negative porin [Escherichia coli H252]
	gb|EGB51736.1| gram-negative porin [Escherichia coli H263]
	gb|EHG00443.1| outer membrane porin protein C [Escherichia coli cloneA_i1]
	gb|EHN99167.1| outer membrane protein C [Escherichia coli H397]
	gb|EIL71631.1| outer membrane porin protein C [Escherichia coli HM605]
	gb|ELC00671.1| outer membrane protein C [Escherichia coli KTE4]
	gb|ELC09367.1| outer membrane protein C [Escherichia coli KTE5]
	gb|ELE12057.1| outer membrane protein C [Escherichia coli KTE55]
	gb|ELE23874.1| outer membrane protein C [Escherichia coli KTE58]
	gb|ELE33152.1| outer membrane protein C [Escherichia coli KTE62]
	gb|ELF91427.1| outer membrane protein C [Escherichia coli KTE22]
	gb|ELG14653.1| outer membrane protein C [Escherichia coli KTE59]
	gb|ELG24907.1| outer membrane protein C [Escherichia coli KTE65]
	gb|ELG54866.1| outer membrane protein C [Escherichia coli KTE118]
	gb|ELG58594.1| outer membrane protein C [Escherichia coli KTE123]
	gb|ELG88094.1| outer membrane protein C [Escherichia coli KTE146]
	gb|ELH92501.1| outer membrane protein C [Escherichia coli KTE227]
	gb|ELJ40408.1| outer membrane protein C [Escherichia coli KTE176]
	gb|ELJ53588.1| outer membrane protein C [Escherichia coli KTE180]
	gb|EOU33244.1| outer membrane protein C [Escherichia coli KTE7]
	gb|EOU36119.1| outer membrane protein C [Escherichia coli KTE3]
	gb|EOU76037.1| outer membrane protein C [Escherichia coli KTE27]
	gb|EOX13370.1| outer membrane protein C [Escherichia coli KTE240]
	gb|EQN10732.1| outer membrane porin OmpC [Escherichia coli HVH 1 (4-6876161)]
	gb|EQN18879.1| outer membrane porin OmpC [Escherichia coli HVH 5 (4-7148410)]
	gb|EQN69025.1| outer membrane porin OmpC [Escherichia coli HVH 19 (4-7154984)]
	gb|EQO16953.1| outer membrane porin OmpC [Escherichia coli HVH 30 (4-2661829)]
	gb|EQO23471.1| outer membrane porin OmpC [Escherichia coli HVH 32 (4-3773988)]
	gb|EQO32432.1| outer membrane porin OmpC [Escherichia coli HVH 35 (4-2962667)]
	gb|EQO60883.1| outer membrane porin OmpC [Escherichia coli HVH 42 (4-2100061)]
	gb|EQO85007.1| outer membrane porin OmpC [Escherichia coli HVH 48 (4-2658593)]
	gb|EQP18548.1| outer membrane porin OmpC [Escherichia coli HVH 59 (4-1119338)]
	gb|EQP51945.1| outer membrane porin OmpC [Escherichia coli HVH 73 (4-2393174)]
	gb|EQP61828.1| outer membrane porin OmpC [Escherichia coli HVH 76 (4-2538717)]
	gb|EQP83479.1| outer membrane porin OmpC [Escherichia coli HVH 80 (4-2428830)]
	gb|EQQ39737.1| outer membrane porin OmpC [Escherichia coli HVH 102 (4-6906788)]
	gb|EQQ50270.1| outer membrane porin OmpC [Escherichia coli HVH 104 (4-6977960)]
	gb|EQR19687.1| outer membrane porin OmpC [Escherichia coli HVH 118 (4-7345399)]
	gb|EQR47915.1| outer membrane porin OmpC [Escherichia coli HVH 126 (4-6034225)]
	gb|EQR53158.1| outer membrane porin OmpC [Escherichia coli HVH 127 (4-7303629)]
	gb|EQR88492.1| outer membrane porin OmpC [Escherichia coli HVH 137 (4-2124971)]
	gb|EQT08919.1| outer membrane porin OmpC [Escherichia coli HVH 170 (4-3026949)]
	gb|EQT29375.1| outer membrane porin OmpC [Escherichia coli HVH 180 (4-3051617)]
	gb|EQT77451.1| outer membrane porin OmpC [Escherichia coli HVH 191 (3-9341900)]
	gb|EQT83540.1| outer membrane porin OmpC [Escherichia coli HVH 192 (4-3054470)]
	gb|EQU12418.1| outer membrane porin OmpC [Escherichia coli HVH 199 (4-5670322)]
	gb|EQU24863.1| outer membrane porin OmpC [Escherichia coli HVH 201 (4-4459431)]
	gb|EQU35639.1| outer membrane porin OmpC [Escherichia coli HVH 203 (4-3126218)]
	gb|EQU70521.1| outer membrane porin OmpC [Escherichia coli HVH 211 (4-3041891)]
	gb|EQU93460.1| outer membrane porin OmpC [Escherichia coli HVH 217 (4-1022806)]
	gb|EQV14092.1| outer membrane porin OmpC [Escherichia coli HVH 222 (4-2977443)]
	gb|EQV40801.1| outer membrane porin OmpC [Escherichia coli KOEGE 32 (66a)]
	gb|EQW33799.1| outer membrane porin OmpC [Escherichia coli UMEA 3041-1]
	gb|EQX11349.1| outer membrane porin OmpC [Escherichia coli UMEA 3140-1]
	gb|EQX27768.1| outer membrane porin OmpC [Escherichia coli UMEA 3162-1]
	gb|EQY00054.1| outer membrane porin OmpC [Escherichia coli UMEA 3203-1]
	gb|EQY02904.1| outer membrane porin OmpC [Escherichia coli UMEA 3206-1]
	gb|EQZ50392.1| outer membrane porin OmpC [Escherichia coli UMEA 3632-1]
	gb|EQZ56030.1| outer membrane porin OmpC [Escherichia coli UMEA 3662-1]
	gb|EQZ79034.1| outer membrane porin OmpC [Escherichia coli UMEA 3702-1]
	gb|ERA21066.1| outer membrane porin OmpC [Escherichia coli UMEA 3834-1]
	gb|ERA22068.1| outer membrane porin OmpC [Escherichia coli UMEA 3893-1]
	gb|ERA91099.1| outer membrane porin OmpC [Escherichia coli HVH 210 (4-3042480)]
	gb|ERB35713.1| outer membrane porin OmpC [Escherichia coli UMEA 3298-1]
	emb|CDH65786.1| Porin OmpC [Escherichia coli PMV-1]
	gb|ESE15907.1| outer membrane protein [Escherichia coli 908675]
	gb|ESP19747.1| outer membrane porin OmpC [Escherichia coli HVH 12 (4-7653042)]
	gb|ESP28437.1| outer membrane porin OmpC [Escherichia coli HVH 148 (4-3192490)]
	gb|ESP32945.1| outer membrane porin OmpC [Escherichia coli HVH 178 (4-3189163)]
	gb|ETF31016.1| outer membrane porin OmpC [Escherichia coli HVH 214 (4-3062198)]
	gb|ETY56989.1| outer membrane porin OmpC [Escherichia coli BIDMC 49b]
	gb|ETY59816.1| outer membrane porin OmpC [Escherichia coli BIDMC 49a]
	gb|KDG02407.1| outer membrane protein C [Escherichia coli BIDMC 65]
	gb|KFB94711.1| outer membrane protein C [Escherichia coli DSM 30083 = JCM 1649 = ATCC 11775]
	gb|AJB35325.1| outer membrane porin protein C [Escherichia coli APEC IMT5155]
	gb|KIE73934.1| membrane protein [Escherichia coli]
	gb|KIE82977.1| membrane protein [Escherichia coli RS218]
	gb|AJM74404.1| outer membrane porin protein C [Escherichia coli RS218]
	gb|KJH04452.1| membrane protein [Escherichia coli]
	emb|CKI27867.1| outer membrane porin protein C (plasmid) [Escherichia coli]
	gb|KLY04029.1| outer membrane protein C [Escherichia coli]
	gb|KNX98977.1| membrane protein [Escherichia coli]
	gb|ALD24586.1| hypothetical protein AN206_09115 [Escherichia coli]
	gb|ALD39323.1| hypothetical protein AN203_07990 [Escherichia coli]
	gb|ALD29654.1| hypothetical protein AN205_08205 [Escherichia coli]
	gb|ALD34612.1| hypothetical protein AN204_08275 [Escherichia coli]
45	>ref|WP_033561412.1| membrane protein [Escherichia coli]			c1	a1	i
46	gb|ELI00723.1| outer membrane protein C [Escherichia coli KTE229]			c6	a6	a
	gb|ELJ52946.1| outer membrane protein C [Escherichia coli KTE179]
47	>ref|WP_049088077.1| membrane protein [Escherichia coli]			c6	a6	a
48	gb|EFU45271.1| outer membrane protein C [Escherichia coli MS 110-3]			c6	a6	a
49	gb|EIH47193.1| outer membrane protein C [Escherichia coli 99.0741]			c16	a1	i
	gb|EYZ42230.1| membrane protein [Escherichia coli O91:H14 str. 06-3691]
	gb|EZD96953.1| membrane protein [Escherichia coli O91:H14 str. 2009C-3227]
	gb|EZE34911.1| membrane protein [Escherichia coli O91:NM str. 2009C-3745]
50	emb|CUA07250.1| outer membrane porin protein C [Escherichia coli]			c7	a1	i
51	gb|ELJ85549.1| outer membrane protein C [Escherichia coli KTE94]			c7	a1	i
	gb|EOX24640.1| outer membrane protein C [Escherichia coli KTE185]
52	gb|EFK50387.1| Gram-negative porin [Escherichia coli MS 107-1]			c1	a1	j
53	WP_033546667.1| membrane protein [Escherichia coli]			c3	a1	i
54	gb|KHH21520.1| membrane protein [Escherichia coli]			c2	a6	j
	gb|KIG47069.1| membrane protein [Escherichia coli]
55*	gb|ABL67719.1| outer membrane protein OmpC [Escherichia coli]			c6	a6	e		*identical to OmpC from E. coli EC93
	gb|ABL67720.1| outer membrane protein OmpC [Escherichia coli]
	gb|ABL67721.1| outer membrane protein OmpC [Escherichia coli]
	gb|EGJ04325.1| outer membrane protein N [Escherichia coli D9]
	gb|EHX77596.1| outer membrane protein C [Escherichia coli DEC14A]
	gb|EIH25509.1| outer membrane protein C [Escherichia coli 1.2264]
	gb|EKJ57983.1| outer membrane porin protein C [Escherichia coli 0.1288]
	gb|ELI79241.1| outer membrane protein C [Escherichia coli KTE138]
	gb|EMV32008.1| outer membrane protein C [Escherichia coli BCE002_MS12]
	gb|EMW52056.1| outer membrane protein C [Escherichia coli 2770900]
	gb|EMW74659.1| outer membrane protein C [Escherichia coli 2747800]
	gb|EMX69382.1| outer membrane protein C [Escherichia coli Envira 10/1]
	gb|EMX71015.1| outer membrane protein C [Escherichia coli Envira 8/11]
	gb|EMX89770.1| outer membrane protein C [Escherichia coli BCE001_MS16]
	gb|EMZ84343.1| outer membrane protein C [Escherichia coli p0305293.1]
	gb|ENA51722.1| outer membrane protein C [Escherichia coli 2729250]
	gb|ENA93983.1| outer membrane protein C [Escherichia coli 2860650]
	gb|ENB06929.1| outer membrane protein C [Escherichia coli 2866350]
	gb|END45312.1| outer membrane protein C [Escherichia coli p0305293.13]
	gb|ENE10563.1| outer membrane protein C [Escherichia coli p0305293.14]
	gb|ENG30933.1| outer membrane protein C [Escherichia coli p0305293.10]
	gb|ENG42678.1| outer membrane protein C [Escherichia coli p0305293.11]
	gb|ENG42942.1| outer membrane protein C [Escherichia coli p0305293.12]
	gb|ENG51159.1| outer membrane protein C [Escherichia coli p0305293.15]
	gb|ENG55487.1| outer membrane protein C [Escherichia coli p0305293.2]
	gb|ENG61978.1| outer membrane protein C [Escherichia coli p0305293.3]
	gb|ENG65211.1| outer membrane protein C [Escherichia coli p0305293.4]
	gb|ENG71134.1| outer membrane protein C [Escherichia coli p0305293.8]
	gb|ENG77258.1| outer membrane protein C [Escherichia coli p0305293.9]
	gb|ENH45355.1| outer membrane protein C [Escherichia coli p0305293.5]
	gb|ENH51432.1| outer membrane protein C [Escherichia coli p0305293.7]
	gb|ENH56513.1| outer membrane protein C [Escherichia coli p0305293.6]
	gb|EPH51100.1| Outer membrane protein C precursor [Escherichia coli E2265]
	gb|ESV02444.1| Outer membrane protein C precursor [Escherichia coli E1777]
	gb|KEM14631.1| outer membrane protein C [Escherichia coli 6-319-05_S1_C2]
	gb|KEM27719.1| outer membrane protein C [Escherichia coli 6-319-05_S1_C3]
	gb|KEN03970.1| outer membrane protein C [Escherichia coli 6-319-05_S1_C1]
	gb|KHH57652.1| membrane protein [Escherichia coli]
	gb|AKH22899.1| membrane protein [Escherichia coli]
	gb|KLG46829.1| membrane protein [Escherichia coli]
	gb|KLH26729.1| membrane protein [Escherichia coli]
	gb|KLH71830.1| membrane protein [Escherichia coli]
	gb|KLH93907.1| membrane protein [Escherichia coli]
	gb|KNF43838.1| membrane protein [Escherichia coli]
	gb|KNF77889.1| membrane protein [Escherichia coli]
	gb|KNY56668.1| hypothetical protein AGA24_10905 [Escherichia coli]
	gb|KPO56668.1| membrane protein [Escherichia coli]
	gb|KQJ44623.1| hypothetical protein AM272_00830 [Escherichia coli]
56	gb|EDV84733.1| outer membrane protein C [Escherichia coli E22]			c6	a6	j
	gb|EDX31078.1| outer membrane protein C [Escherichia coli B171]
	gb|ACS66772.1| outer membrane protein C [Escherichia coli]
	dbj|BAI31462.1| outer membrane porin protein C [Escherichia coli O103:H2 str. 12009]
	gb|EFJ87936.1| Gram-negative porin [Escherichia coli MS 84-1]
	gb|EFK65973.1| Gram-negative porin [Escherichia coli MS 124-1]
	gb|EFN39214.1| porin Gram-negative type [Escherichia coli W]
	gb|ADT75850.1| outer membrane porin protein C [Escherichia coli W]
	gb|EFU35117.1| Gram-negative porin [Escherichia coli MS 85-1]
	gb|EFZ47565.1| outer membrane protein C [Escherichia coli E128010]
	gb|ADX50165.1| porin Gram-negative type [Escherichia coli KO11FL]
	gb|ADZ57181.1| outer membrane protein C [Escherichia coli]
	gb|EGX09007.1| outer membrane protein C [Escherichia coli STEC_H.1.8]
	gb|EGX22749.1| outer membrane protein C [Escherichia coli TX1999]
	gb|EHV77831.1| outer membrane protein C [Escherichia coli DEC7A]
	gb|EHV85845.1| outer membrane porin C [Escherichia coli DEC7C]
	gb|EHV91583.1| outer membrane porin C [Escherichia coli DEC7D]
	gb|EHW00846.1| outer membrane protein C [Escherichia coli DEC7E]
	gb|EHW91334.1| outer membrane porin C [Escherichia coli DEC11A]
	gb|EHX03779.1| outer membrane porin C [Escherichia coli DEC11B]
	gb|EHX10202.1| outer membrane protein C [Escherichia coli DEC11D]
	gb|EHX11681.1| outer membrane protein C [Escherichia coli DEC11C]
	gb|EHX18747.1| outer membrane protein C [Escherichia coli DEC11E]
	gb|EHX25691.1| outer membrane porin C [Escherichia coli DEC12B]
	gb|EHX29982.1| outer membrane protein C [Escherichia coli DEC12A]
	gb|EHX30841.1| outer membrane protein C [Escherichia coli DEC12C]
	gb|EHX42934.1| outer membrane porin C [Escherichia coli DEC12D]
	gb|EHX48191.1| outer membrane porin C [Escherichia coli DEC12E]
	gb|EHX97534.1| outer membrane porin C [Escherichia coli DEC15A]
	gb|EHY03419.1| outer membrane porin C [Escherichia coli DEC15B]
	gb|EHY07146.1| outer membrane porin C [Escherichia coli DEC15C]
	gb|EHY14054.1| outer membrane porin C [Escherichia coli DEC15D]
	gb|EHY18646.1| outer membrane porin C [Escherichia coli DEC15E]
	gb|AFH17283.1| outer membrane porin protein C [Escherichia coli KO11FL]
	gb|AFH12025.1| outer membrane porin protein C [Escherichia coli W]
	gb|EIH57118.1| outer membrane protein C [Escherichia coli 3.2608]
	gb|EIH67456.1| outer membrane protein C [Escherichia coli 93.0624]
	gb|EII32266.1| outer membrane protein C [Escherichia coli 4.0967]
	gb|EIL05774.1| outer membrane porin protein C [Escherichia coli O103:H2 str. CVM9450]
	gb|EIQ62785.1| outer membrane protein C [Escherichia coli EPECa12]
	gb|EIQ70237.1| outer membrane porin C [Escherichia coli EPEC C342-62]
	emb|CCK47461.1| outer membrane protein 1b (Ib;c) [Escherichia coli chi7122]
	emb|CCJ44734.1| outer membrane protein 1b (Ib;c) [Escherichia coli]
	gb|ELJ13128.1| outer membrane protein C [Escherichia coli KTE163]
	gb|ELJ23148.1| outer membrane protein C [Escherichia coli KTE166]
	gb|AGC87707.1| outer membrane porin protein C [Escherichia coli APEC O78]
	gb|EMU61190.1| outer membrane protein C [Escherichia coli MP021552.11]
	gb|EMU69390.1| outer membrane protein C [Escherichia coli MP021552.12]
	gb|EMV19397.1| outer membrane protein C [Escherichia coli C-34666]
	gb|EMW80160.1| outer membrane protein C [Escherichia coli 180600]
	gb|EMW96232.1| outer membrane protein C [Escherichia coli ThroopD]
	gb|EMW99287.1| outer membrane protein C [Escherichia coli P0304777.1]
	gb|EMX38737.1| outer membrane protein C [Escherichia coli MP021552.8]
	gb|EMX62688.1| outer membrane protein C [Escherichia coli Jurua 18/11]
	gb|ENA83054.1| outer membrane protein C [Escherichia coli 2730350]
	gb|ENE56277.1| outer membrane protein C [Escherichia coli P0304777.11]
	gb|ENE63757.1| outer membrane protein C [Escherichia coli P0304777.12]
	gb|ENE65661.1| outer membrane protein C [Escherichia coli P0304777.13]
	gb|ENE71411.1| outer membrane protein C [Escherichia coli P0304777.14]
	gb|ENE77088.1| outer membrane protein C [Escherichia coli P0304777.15]
	gb|ENE81808.1| outer membrane protein C [Escherichia coli P0304777.2]
	gb|ENE86855.1| outer membrane protein C [Escherichia coli P0304777.3]
	gb|ENF00089.1| outer membrane protein C [Escherichia coli P0304777.7]
	gb|ENF02191.1| outer membrane protein C [Escherichia coli P0304777.5]
	gb|ENF09553.1| outer membrane protein C [Escherichia coli P0304777.8]
	gb|ENF12008.1| outer membrane protein C [Escherichia coli P0304777.9]
	gb|ENG82544.1| outer membrane protein C [Escherichia coli 178200]
	gb|ENG93274.1| outer membrane protein C [Escherichia coli 178850]
	gb|EOV34041.1| outer membrane protein C [Escherichia coli KTE222]
	gb|EOV37942.1| outer membrane protein C [Escherichia coli KTE221]
	gb|EQN65610.1| outer membrane porin OmpC [Escherichia coli HVH 18 (4-8589585)]
	gb|EQO28626.1| outer membrane porin OmpC [Escherichia coli HVH 33 (4-2174936)]
	gb|EQP86761.1| outer membrane porin OmpC [Escherichia coli HVH 82 (4-2209276)]
	gb|EQR38561.1| outer membrane porin OmpC [Escherichia coli HVH 121 (4-6877826)]
	gb|EQS34035.1| outer membrane porin OmpC [Escherichia coli HVH 147 (4-5893887)]
	gb|EQS54175.1| outer membrane porin OmpC [Escherichia coli HVH 150 (4-3258106)]
	gb|EQU23760.1| outer membrane porin OmpC [Escherichia coli HVH 200 (4-4449924)]
	gb|EQW10860.1| outer membrane porin OmpC [Escherichia coli KOEGE 131 (358a)]
	gb|EQW44431.1| outer membrane porin OmpC [Escherichia coli UMEA 3065-1]
	gb|EQZ14169.1| outer membrane porin OmpC [Escherichia coli UMEA 3355-1]
	gb|ESA70122.1| outer membrane protein [Escherichia coli 113303]
	gb|ESD69404.1| outer membrane protein [Escherichia coli 908555]
	gb|ETD60189.1| outer membrane porin protein C [Escherichia coli ATCC BAA-2215]
	gb|EYB51764.1| membrane protein [Escherichia coli]
	gb|EYU97968.1| membrane protein [Escherichia coli O45:H2 str. 2010C-3876]
	gb|EYX88579.1| membrane protein [Escherichia coli O103:H2 str. 2011C-3750]
	gb|EYY44149.1| membrane protein [Escherichia coli O153:H2 str. 2010C-5034]
	gb|EYY57081.1| membrane protein [Escherichia coli O165:H25 str. 2010C-4874]
	gb|EYZ20196.1| membrane protein [Escherichia coli O103:H2 str. 2010C-4433]
	gb|EZA29895.1| membrane protein [Escherichia coli O45:H2 str. 01-3147]
	gb|EZE04837.1| membrane protein [Escherichia coli O103:H2 str. 2009C-3279]
	gb|EZE26658.1| membrane protein [Escherichia coli O45:H2 str. 2009C-3686]
	gb|EZE65467.1| membrane protein [Escherichia coli O45:H2 str. 2009C-4780]
	gb|EZJ28680.1| outer membrane protein C [Escherichia coli 1-392-07_S4_C2]
	gb|EZJ94934.1| outer membrane protein C [Escherichia coli 1-182-04_S1_C3]
	gb|EZK13861.1| outer membrane protein C [Escherichia coli 2-005-03_S1_C3]
	gb|EZK29528.1| outer membrane protein C [Escherichia coli 1-182-04_S1_C1]
	gb|EZK33311.1| outer membrane protein C [Escherichia coli 2-005-03_S1_C2]
	gb|EZK46599.1| outer membrane protein C [Escherichia coli 2-005-03_S1_C1]
	gb|KDA67936.1| outer membrane protein C [Escherichia coli 1-182-04_S1_C2]
	gb|KDG78563.1| outer membrane protein C [Escherichia coli UCI 53]
	gb|KDG96671.1| outer membrane protein C [Escherichia coli UCI 66]
	gb|KDM86368.1| membrane protein [Escherichia coli]
	gb|KDT12470.1| outer membrane protein C [Escherichia coli 2-052-05_S1_C3]
	gb|KDV57227.1| membrane protein [Escherichia coli O45:H2 str. 2010C-4211]
	gb|KDW20203.1| outer membrane protein C [Escherichia coli 2-177-06_S1_C1]
	gb|KDW32984.1| outer membrane protein C [Escherichia coli 2-177-06_S1_C2]
	gb|KDW40258.1| outer membrane protein C [Escherichia coli 2-177-06_S1_C3]
	gb|KDW90370.1| outer membrane protein C [Escherichia coli 2-210-07_S4_C1]
	gb|KDW98452.1| outer membrane protein C [Escherichia coli 2-210-07_S3_C2]
	gb|KEK84253.1| outer membrane protein C [Escherichia coli 3-475-03_S1_C2]
	gb|KEM76391.1| outer membrane protein C [Escherichia coli 6-537-08_S3_C1]
	gb|KEM83269.1| outer membrane protein C [Escherichia coli 6-537-08_S3_C3]
	gb|KEN17620.1| outer membrane protein C [Escherichia coli 6-537-08_S3_C2]
	gb|KEO97879.1| membrane protein [Escherichia coli]
	gb|KGI50266.1| Outer membrane protein C precursor [Escherichia coli]
	gb|KHG76315.1| membrane protein [Escherichia coli]
	gb|KHJ24237.1| membrane protein [Escherichia coli]
	gb|KIH10723.1| membrane protein [Escherichia coli]
	gb|AJE56802.1| porin OmpC [Escherichia coli]
	gb|KIQ39851.1| membrane protein [Escherichia coli]
	gb|KIQ48181.1| membrane protein [Escherichia coli]
	gb|KJW32031.1| membrane protein [Escherichia coli]
	gb|KJW34087.1| membrane protein [Escherichia coli]
	gb|KKO25422.1| membrane protein [Escherichia coli]
	gb|KKO28837.1| membrane protein [Escherichia coli]
	gb|KKO33102.1| membrane protein [Escherichia coli]
	gb|KKO38750.1| membrane protein [Escherichia coli]
	gb|KLG41358.1| membrane protein [Escherichia coli]
	gb|KLG89085.1| membrane protein [Escherichia coli]
	gb|KLG95921.1| membrane protein [Escherichia coli]
	gb|KLG97396.1| membrane protein [Escherichia coli]
	gb|KLH04043.1| membrane protein [Escherichia coli]
	gb|KNF61321.1| membrane protein [Escherichia coli]
	gb|KNF87826.1| membrane protein [Escherichia coli]
	gb|KNF94849.1| membrane protein [Escherichia coli]
	gb|KNF95546.1| membrane protein [Escherichia coli]
	gb|KNZ27702.1| hypothetical protein AGA32_03815 [Escherichia coli]
	emb|CTT84492.1| outer membrane porin protein C [Escherichia coli]
	emb|CTU42984.1| outer membrane porin protein C [Escherichia coli]
	emb|CTV57181.1| outer membrane porin protein C [Escherichia coli]
	emb|CTR29450.1| outer membrane porin protein C [Escherichia coli]
	emb|CTR57112.1| outer membrane porin protein C [Escherichia coli]
	emb|CTR95614.1| outer membrane porin protein C [Escherichia coli]
	emb|CTV01682.1| outer membrane porin protein C [Escherichia coli]
	emb|CTR81353.1| outer membrane porin protein C [Escherichia coli]
	emb|CTU78536.1| outer membrane porin protein C [Escherichia coli]
	emb|CTU98547.1| outer membrane porin protein C [Escherichia coli]
	emb|CTS39893.1| outer membrane porin protein C [Escherichia coli]
	emb|CTT19440.1| outer membrane porin protein C [Escherichia coli]
	emb|CTX88169.1| outer membrane porin protein C [Escherichia coli]
	emb|CTX61386.1| outer membrane porin protein C [Escherichia coli]
	emb|CTY54556.1| outer membrane porin protein C [Escherichia coli]
	emb|CTY92767.1| outer membrane porin protein C [Escherichia coli]
	emb|CTY36657.1| outer membrane porin protein C [Escherichia coli]
	emb|CTZ43046.1| outer membrane porin protein C [Escherichia coli]
	emb|CUA56960.1| outer membrane porin protein C [Escherichia coli]
	gb|KOQ99811.1| membrane protein [Escherichia coli]
	gb|KPO47106.1| membrane protein [Escherichia coli]
	gb|KPO53420.1| membrane protein [Escherichia coli]
	gb|KPO70378.1| membrane protein [Escherichia coli]
	gb|ALL94381.1| hypothetical protein AKK22_17280 [Escherichia coli]
	gb|KQL78712.1| outer membrane protein C [Escherichia coli]
	gb|ALN46312.1| hypothetical protein ASE18_09550 [Escherichia coli]
57	gb|EGB63068.1| gram-negative porin [Escherichia coli M863]			c2	a6	e
	gb|EGE64142.1| outer membrane protein C [Escherichia coli STEC_7v]
	gb|EIG81911.1| outer membrane protein C [Escherichia coli 1.2741]
	gb|KDW31459.1| outer membrane protein C [Escherichia coli 2-156-04_S3_C2]
	gb|KOA36491.1| membrane protein [Escherichia coli]
58	gb|KLG38142.1| membrane protein [Escherichia coli]			c6	a6	j
59	gb|KNF82072.1| membrane protein [Escherichia coli]			c6	a6	j
60	gb|ENE93264.1| outer membrane protein C [Escherichia coli P0304777.4]			c6	a6	j
61	gb|EMZ78281.1| outer membrane protein C [Escherichia coli 199900.1]			c6	a6	j
62	gb|EMV93057.1| outer membrane protein C [Escherichia coli 2860050]			c6	a6	e
63	gb|EGB75802.1| Gram-negative porin [Escherichia coli MS 57-2]			c6	a6	e
	gb|EIL48380.1| outer membrane porin protein C [Escherichia coli KD1]
	gb|ELF67164.1| outer membrane protein C [Escherichia coli KTE45]
	gb|ELF95980.1| outer membrane protein C [Escherichia coli KTE46]
	gb|EQW77276.1| outer membrane porin OmpC [Escherichia coli UMEA 3117-1]
	gb|ESD35649.1| outer membrane protein [Escherichia coli 908519]
	gb|KNA40700.1| gram-negative porin protein [Escherichia coli M114]
64	gb|EFX25451.1| outer membrane porin protein C [Escherichia coli O55:H7 str. 3256-97 TW 07815]			c2	a6	f
	gb|EHV30311.1| outer membrane porin C [Escherichia coli DEC5B]
65*	gb|AAG57350.1|AE005453_7 outer membrane protein 1b (Ib;c) [Escherichia coli O157:H7 str. EDL933]			c2	a6	e
	dbj|BAB36527.1| outer membrane protein C OmpC [Escherichia coli O157:H7 str. Sakai]
	gb|EDU34932.1| outer membrane protein C [Escherichia coli O157:H7 str. EC4196]
	gb|EDU54231.1| outer membrane protein C [Escherichia coli O157:H7 str. EC4113]
	gb|EDU71194.1| outer membrane protein C [Escherichia coli O157:H7 str. EC4076]
	gb|EDU81240.1| outer membrane protein C [Escherichia coli O157:H7 str. EC4486]
	gb|EDU91322.1| outer membrane protein C [Escherichia coli O157:H7 str. EC869]
	gb|EDZ78782.1| outer membrane protein C [Escherichia coli O157:H7 str. EC4206]
	gb|EDZ84340.1| outer membrane protein C [Escherichia coli O157:H7 str. EC4045]
	gb|EDZ88637.1| outer membrane protein C [Escherichia coli O157:H7 str. EC4042]
	gb|ACI39245.1| outer membrane protein C [Escherichia coli O157:H7 str. EC4115]
	gb|ACI72188.1| outer membrane protein C OmpC [Escherichia coli]
	gb|ACI72189.1| outer membrane protein C OmpC [Escherichia coli]
	gb|ACI72190.1| outer membrane protein C OmpC [Escherichia coli]
	gb|EEC27501.1| outer membrane protein C [Escherichia coli O157:H7 str. TW14588]
	gb|ACT72875.1| outer membrane porin protein C [Escherichia coli O157:H7 str. TW14359]
	gb|ADD57300.1| Outer membrane protein C precursor [Escherichia coli O55:H7 str. CB9615]
	gb|EFW66804.1| Outer membrane protein C precursor [Escherichia coli O157:H7 str. EC1212]
	gb|EFX10762.1| outer membrane porin protein C [Escherichia coli O157:H7 str. G5101]
	gb|EFX15473.1| outer membrane porin protein C [Escherichia coli O157:H- str. 493-89]
	gb|EFX20303.1| outer membrane porin protein C [Escherichia coli O157:H- str. H 2687]
	gb|EFX30422.1| outer membrane porin protein C [Escherichia coli O55:H7 str. USDA 5905]
	gb|EFX34912.1| outer membrane porin protein C [Escherichia coli O157:H7 str. LSU-61]
	gb|EGD63379.1| Outer membrane protein C precursor [Escherichia coli O157:H7 str. 1125]
	gb|EGD67790.1| Outer membrane protein C precursor [Escherichia coli O157:H7 str. 1044]
	gb|AEZ41305.1| outer membrane porin protein C [Escherichia coli O55:H7 str. RM12579]
	gb|EHU57834.1| outer membrane porin C [Escherichia coli DEC3A]
	gb|EHU58051.1| outer membrane porin C [Escherichia coli DEC3B]
	gb|EHU68829.1| outer membrane porin C [Escherichia coli DEC3C]
	gb|EHU74105.1| outer membrane porin C [Escherichia coli DEC3D]
	gb|EHU76321.1| outer membrane porin C [Escherichia coli DEC3E]
	gb|EHU85488.1| outer membrane porin C [Escherichia coli DEC3F]
	gb|EHU94268.1| outer membrane porin C [Escherichia coli DEC4B]
	gb|EHV05417.1| outer membrane porin C [Escherichia coli DEC4C]
	gb|EHV05944.1| outer membrane porin C [Escherichia coli DEC4D]
	gb|EHV10932.1| outer membrane porin C [Escherichia coli DEC4E]
	gb|EHV20658.1| outer membrane porin C [Escherichia coli DEC4F]
	gb|EHV23981.1| outer membrane porin C [Escherichia coli DEC5A]
	gb|EHV38265.1| outer membrane porin C [Escherichia coli DEC5C]
	gb|EHV38519.1| outer membrane porin C [Escherichia coli DEC5D]
	gb|EHV47495.1| outer membrane protein C [Escherichia coli DEC5E]
	gb|AFJ29927.1| outer membrane porin protein C [Escherichia coli Xuzhou21]
	gb|EIN21134.1| outer membrane protein C [Escherichia coli FRIK1996]
	gb|EIN22550.1| outer membrane protein C [Escherichia coli FDA517]
	gb|EIN23509.1| outer membrane protein C [Escherichia coli FDA505]
	gb|EIN38573.1| outer membrane protein C [Escherichia coli 93-001]
	gb|EIN39984.1| outer membrane protein C [Escherichia coli FRIK1985]
	gb|EIN41649.1| outer membrane protein C [Escherichia coli FRIK1990]
	gb|EIN53989.1| outer membrane protein C [Escherichia coli PA3]
	gb|EIN57005.1| outer membrane protein C [Escherichia coli PA5]
	gb|EIN59541.1| outer membrane protein C [Escherichia coli PA9]
	gb|EIN71545.1| outer membrane protein C [Escherichia coli PA10]
	gb|EIN75367.1| outer membrane protein C [Escherichia coli PA15]
	gb|EIN76083.1| outer membrane protein C [Escherichia coli PA14]
	gb|EIN87065.1| outer membrane protein C [Escherichia coli PA22]
	gb|EIN95774.1| outer membrane protein C [Escherichia coli PA25]
	gb|EIN97187.1| outer membrane protein C [Escherichia coli PA24]
	gb|EIO00234.1| outer membrane protein C [Escherichia coli PA28]
	gb|EIO14032.1| outer membrane protein C [Escherichia coli PA31]
	gb|EIO14324.1| outer membrane protein C [Escherichia coli PA32]
	gb|EIO16684.1| outer membrane protein C [Escherichia coli PA33]
	gb|EIO27115.1| outer membrane protein C [Escherichia coli PA40]
	gb|EIO36914.1| outer membrane protein C [Escherichia coli PA41]
	gb|EIO38095.1| outer membrane protein C [Escherichia coli PA39]
	gb|EIO38392.1| outer membrane protein C [Escherichia coli PA42]
	gb|EIO49350.1| outer membrane protein C [Escherichia coli TW06591]
	gb|EIO57825.1| outer membrane protein C [Escherichia coli TW10246]
	gb|EIO58779.1| outer membrane protein C [Escherichia coli TW07945]
	gb|EIO64515.1| outer membrane protein C [Escherichia coli TW11039]
	gb|EIO73419.1| outer membrane protein C [Escherichia coli TW09098]
	gb|EIO73644.1| outer membrane protein C [Escherichia coli TW09109]
	gb|EIO82364.1| outer membrane protein C [Escherichia coli TW10119]
	gb|EIO92136.1| outer membrane protein C [Escherichia coli EC4203]
	gb|EIO96285.1| outer membrane protein C [Escherichia coli TW09195]
	gb|EIO97016.1| outer membrane protein C [Escherichia coli EC4196]
	gb|EIP09936.1| outer membrane protein C [Escherichia coli TW14301]
	gb|EIP11017.1| outer membrane protein C [Escherichia coli TW14313]
	gb|EIP14275.1| outer membrane protein C [Escherichia coli EC4421]
	gb|EIP23935.1| outer membrane protein C [Escherichia coli EC4422]
	gb|EIP27887.1| outer membrane protein C [Escherichia coli EC4013]
	gb|EIP32530.1| outer membrane protein C [Escherichia coli EC4402]
	gb|EIP39744.1| outer membrane protein C [Escherichia coli EC4439]
	gb|EIP44414.1| outer membrane protein C [Escherichia coli EC4436]
	gb|EIP53446.1| outer membrane protein C [Escherichia coli EC4437]
	gb|EIP55637.1| outer membrane protein C [Escherichia coli EC4448]
	gb|EIP58910.1| outer membrane protein C [Escherichia coli EC1738]
	gb|EIP66894.1| outer membrane protein C [Escherichia coli EC1734]
	gb|EIP77943.1| outer membrane protein C [Escherichia coli EC1863]
	gb|EIP78831.1| outer membrane protein C [Escherichia coli EC1845]
	gb|EKG98605.1| outer membrane protein C [Escherichia coli PA7]
	gb|EKH02330.1| outer membrane protein C [Escherichia coli FRIK920]
	gb|EKH05548.1| outer membrane protein C [Escherichia coli PA34]
	gb|EKH12967.1| outer membrane protein C [Escherichia coli FDA506]
	gb|EKH17066.1| outer membrane protein C [Escherichia coli FDA507]
	gb|EKH24639.1| outer membrane protein C [Escherichia coli FDA504]
	gb|EKH30412.1| outer membrane protein C [Escherichia coli FRIK1999]
	gb|EKH36550.1| outer membrane protein C [Escherichia coli FRIK1997]
	gb|EKH40459.1| outer membrane protein C [Escherichia coli NE1487]
	gb|EKH46640.1| outer membrane protein C [Escherichia coli NE037]
	gb|EKH58192.1| outer membrane protein C [Escherichia coli PA4]
	gb|EKH68456.1| outer membrane protein C [Escherichia coli PA23]
	gb|EKH69979.1| outer membrane protein C [Escherichia coli PA49]
	gb|EKH75215.1| outer membrane protein C [Escherichia coli PA45]
	gb|EKH83752.1| outer membrane protein C [Escherichia coli TT12B]
	gb|EKH88130.1| outer membrane protein C [Escherichia coli MA6]
	gb|EKH91936.1| outer membrane protein C [Escherichia coli 5905]
	gb|EKI00582.1| outer membrane protein C [Escherichia coli CB7326]
	gb|EKI07279.1| outer membrane protein C [Escherichia coli EC96038]
	gb|EKI09578.1| outer membrane protein C [Escherichia coli 5412]
	gb|EKI42269.1| outer membrane protein C [Escherichia coli PA38]
	gb|EKI51250.1| outer membrane protein C [Escherichia coli EC1735]
	gb|EKI61464.1| outer membrane protein C [Escherichia coli EC1736]
	gb|EKI65708.1| outer membrane protein C [Escherichia coli EC1737]
	gb|EKI69741.1| outer membrane protein C [Escherichia coli EC1846]
	gb|EKI77998.1| outer membrane protein C [Escherichia coli EC1847]
	gb|EKI80513.1| outer membrane protein C [Escherichia coli EC1848]
	gb|EKI86400.1| outer membrane protein C [Escherichia coli EC1849]
	gb|EKI94977.1| outer membrane protein C [Escherichia coli EC1850]
	gb|EKI97113.1| outer membrane protein C [Escherichia coli EC1856]
	gb|EKJ06033.1| outer membrane protein C [Escherichia coli EC1862]
	gb|EKJ09940.1| outer membrane protein C [Escherichia coli EC1864]
	gb|EKJ25623.1| outer membrane protein C [Escherichia coli EC1868]
	gb|EKJ25776.1| outer membrane protein C [Escherichia coli EC1866]
	gb|EKJ35651.1| outer membrane protein C [Escherichia coli EC1869]
	gb|EKJ41937.1| outer membrane protein C [Escherichia coli EC1870]
	gb|EKJ42755.1| outer membrane protein C [Escherichia coli NE098]
	gb|EKJ51684.1| outer membrane protein C [Escherichia coli FRIK523]
	gb|EKJ61002.1| outer membrane protein C [Escherichia coli 0.1304]
	gb|EKK27439.1| outer membrane protein C [Escherichia coli 5.2239]
	gb|EKK28395.1| outer membrane protein C [Escherichia coli 6.0172]
	gb|EKK46302.1| outer membrane protein C [Escherichia coli 8.0586]
	gb|EKK55369.1| outer membrane protein C [Escherichia coli 10.0833]
	gb|EKK56894.1| outer membrane protein C [Escherichia coli 8.2524]
	gb|EKK66028.1| outer membrane protein C [Escherichia coli 10.0869]
	gb|EKK70778.1| outer membrane protein C [Escherichia coli 88.0221]
	gb|EKK75248.1| outer membrane protein C [Escherichia coli 8.0416]
	gb|EKK86117.1| outer membrane protein C [Escherichia coli 10.0821]
	gb|EKV75343.1| outer membrane protein C [Escherichia coli 88.1042]
	gb|EKV77629.1| outer membrane protein C [Escherichia coli 89.0511]
	gb|EKV78782.1| outer membrane protein C [Escherichia coli 88.1467]
	gb|EKV91049.1| outer membrane protein C [Escherichia coli 90.0091]
	gb|EKV93309.1| outer membrane protein C [Escherichia coli 90.2281]
	gb|EKV96579.1| outer membrane protein C [Escherichia coli 90.0039]
	gb|EKW09736.1| outer membrane protein C [Escherichia coli 93.0056]
	gb|EKW10246.1| outer membrane protein C [Escherichia coli 93.0055]
	gb|EKW13688.1| outer membrane protein C [Escherichia coli 94.0618]
	gb|EKW27648.1| outer membrane protein C [Escherichia coli 95.0183]
	gb|EKW28196.1| outer membrane protein C [Escherichia coli 95.0943]
	gb|EKW30679.1| outer membrane protein C [Escherichia coli 95.1288]
	gb|EKW41391.1| outer membrane protein C [Escherichia coli 96.0428]
	gb|EKW44096.1| outer membrane protein C [Escherichia coli 96.0427]
	gb|EKW47660.1| outer membrane protein C [Escherichia coli 96.0939]
	gb|EKW55570.1| outer membrane protein C [Escherichia coli 96.0932]
	gb|EKW62447.1| outer membrane protein C [Escherichia coli 96.0107]
	gb|EKW63739.1| outer membrane protein C [Escherichia coli 97.0003]
	gb|EKW75592.1| outer membrane protein C [Escherichia coli 97.1742]
	gb|EKW78025.1| outer membrane protein C [Escherichia coli 97.0007]
	gb|EKW81563.1| outer membrane protein C [Escherichia coli 99.0672]
	gb|EKW89941.1| outer membrane protein C [Escherichia coli 99.0678]
	gb|EKW90826.1| outer membrane protein C [Escherichia coli 99.0713]
	gb|EKY38687.1| outer membrane protein C [Escherichia coli 96.0109]
	gb|EKY40129.1| outer membrane protein C [Escherichia coli 97.0010]
	gb|ELV18548.1| outer membrane protein C [Escherichia coli 99.0814]
	gb|ELV19890.1| outer membrane protein C [Escherichia coli 09BKT078844]
	gb|ELV26408.1| outer membrane protein C [Escherichia coli 99.0815]
	gb|ELV34886.1| outer membrane protein C [Escherichia coli 99.0839]
	gb|ELV36174.1| outer membrane protein C [Escherichia coli 99.0816]
	gb|ELV40861.1| outer membrane protein C [Escherichia coli 99.0848]
	gb|ELV46129.1| outer membrane protein C [Escherichia coli 99.1775]
	gb|ELV49945.1| outer membrane protein C [Escherichia coli 99.1753]
	gb|ELV55724.1| outer membrane protein C [Escherichia coli 99.1793]
	gb|ELV68927.1| outer membrane protein C [Escherichia coli ATCC 700728]
	gb|ELV69184.1| outer membrane protein C [Escherichia coli PA11]
	gb|ELV71312.1| outer membrane protein C [Escherichia coli 99.1805]
	gb|ELV82016.1| outer membrane protein C [Escherichia coli PA13]
	gb|ELV82311.1| outer membrane protein C [Escherichia coli PA19]
	gb|ELV90465.1| outer membrane protein C [Escherichia coli PA2]
	gb|ELV98107.1| outer membrane protein C [Escherichia coli PA47]
	gb|ELV98494.1| outer membrane protein C [Escherichia coli PA48]
	gb|ELW03909.1| outer membrane protein C [Escherichia coli PA8]
	gb|ELW12380.1| outer membrane protein C [Escherichia coli 7.1982]
	gb|ELW15181.1| outer membrane protein C [Escherichia coli 99.1781]
	gb|ELW18657.1| outer membrane protein C [Escherichia coli 99.1762]
	gb|ELW27439.1| outer membrane protein C [Escherichia coli PA35]
	gb|ELW32583.1| outer membrane protein C [Escherichia coli 3.4880]
	gb|ELW37237.1| outer membrane protein C [Escherichia coli 95.0083]
	gb|ELW41929.1| outer membrane protein C [Escherichia coli 99.0670]
	gb|ERB71854.1| outer membrane protein C [Escherichia coli B107]
	gb|ERB75141.1| outer membrane protein C [Escherichia coli 09BKT076207]
	gb|ERB76035.1| outer membrane protein C [Escherichia coli B102]
	gb|ERB83095.1| outer membrane protein C [Escherichia coli B26-1]
	gb|ERB90785.1| outer membrane protein C [Escherichia coli B26-2]
	gb|ERB98324.1| outer membrane protein C [Escherichia coli B28-1]
	gb|ERB98622.1| outer membrane protein C [Escherichia coli B28-2]
	gb|ERC05991.1| outer membrane protein C [Escherichia coli B29-1]
	gb|ERC13509.1| outer membrane protein C [Escherichia coli B29-2]
	gb|ERC17919.1| outer membrane protein C [Escherichia coli B36-1]
	gb|ERC21066.1| outer membrane protein C [Escherichia coli B36-2]
	gb|ERC29031.1| outer membrane protein C [Escherichia coli B7-1]
	gb|ERC34705.1| outer membrane protein C [Escherichia coli B7-2]
	gb|ERC39347.1| outer membrane protein C [Escherichia coli B93]
	gb|ERC44160.1| outer membrane protein C [Escherichia coli B94]
	gb|ERC51414.1| outer membrane protein C [Escherichia coli B95]
	gb|ERC60949.1| outer membrane protein C [Escherichia coli 08BKT055439]
	gb|ERC66107.1| outer membrane protein C [Escherichia coli Bd5610_99]
	gb|ERC70020.1| outer membrane protein C [Escherichia coli T1840_97]
	gb|ERC82937.1| outer membrane protein C [Escherichia coli 14A]
	gb|ERC85524.1| outer membrane protein C [Escherichia coli T924_01]
	gb|ERC94943.1| outer membrane protein C [Escherichia coli 2886-75]
	gb|ERC99625.1| outer membrane protein C [Escherichia coli B103]
	gb|ERC99859.1| outer membrane protein C [Escherichia coli B104]
	gb|ERD11008.1| outer membrane protein C [Escherichia coli B105]
	gb|ERD15211.1| outer membrane protein C [Escherichia coli B108]
	gb|ERD15397.1| outer membrane protein C [Escherichia coli B106]
	gb|ERD27024.1| outer membrane protein C [Escherichia coli B109]
	gb|ERD29131.1| outer membrane protein C [Escherichia coli B112]
	gb|ERD34997.1| outer membrane protein C [Escherichia coli B113]
	gb|ERD41657.1| outer membrane protein C [Escherichia coli B114]
	gb|ERD44968.1| outer membrane protein C [Escherichia coli B15]
	gb|ERD49631.1| outer membrane protein C [Escherichia coli B17]
	gb|ERD59647.1| outer membrane protein C [Escherichia coli B40-2]
	gb|ERD61804.1| outer membrane protein C [Escherichia coli B40-1]
	gb|ERD63630.1| outer membrane protein C [Escherichia coli B49-2]
	gb|ERD74222.1| outer membrane protein C [Escherichia coli B5-2]
	gb|ERD77445.1| outer membrane protein C [Escherichia coli B83]
	gb|ERD81026.1| outer membrane protein C [Escherichia coli B84]
	gb|ERD87451.1| outer membrane protein C [Escherichia coli B85]
	gb|ERD93097.1| outer membrane protein C [Escherichia coli B86]
	gb|ERE05523.1| outer membrane protein C [Escherichia coli 08BKT77219]
	gb|ERE13644.1| outer membrane protein C [Escherichia coli 09BKT024447]
	gb|ERE18565.1| outer membrane protein C [Escherichia coli T1282_01]
	gb|ERE28323.1| outer membrane protein C [Escherichia coli B89]
	gb|ERE29143.1| outer membrane protein C [Escherichia coli B90]
	gb|ERE33590.1| outer membrane protein C [Escherichia coli Tx1686]
	gb|ERE41554.1| outer membrane protein C [Escherichia coli Tx3800]
	gb|ETJ76901.1| outer membrane porin protein C [Escherichia coli ATCC BAA-2192]
	gb|EYV53621.1| membrane protein [Escherichia coli O157:H7 str. 2009EL2109]
	gb|EYV69801.1| membrane protein [Escherichia coli O157:H7 str. 2009EL1705]
	gb|EYV83420.1| membrane protein [Escherichia coli O157:H7 str. K5806]
	gb|EYV86918.1| membrane protein [Escherichia coli O157:H7 str. F7350]
	gb|EYW00685.1| membrane protein [Escherichia coli O157:H7 str. 2011EL-2312]
	gb|EYW05200.1| membrane protein [Escherichia coli O157:H7 str. 2011EL-2288]
	gb|EYW13279.1| membrane protein [Escherichia coli O157:H7 str. 2011EL-2289]
	gb|EYW22218.1| membrane protein [Escherichia coli O157:H7 str. 2011EL-2287]
	gb|EYW26385.1| membrane protein [Escherichia coli O157:H7 str. 2011EL-2114]
	gb|EYW27908.1| membrane protein [Escherichia coli O157:H7 str. 2011EL-2286]
	gb|EYW33233.1| membrane protein [Escherichia coli O157:H7 str. 2011EL-2113]
	gb|EYW34998.1| membrane protein [Escherichia coli O157:H7 str. 2011EL-2111]
	gb|EYW36387.1| membrane protein [Escherichia coli O157:H7 str. 2011EL-2112]
	gb|EYW45297.1| membrane protein [Escherichia coli O157:H7 str. 2011EL-2109]
	gb|EYW50698.1| membrane protein [Escherichia coli O157:H7 str. 2011EL-2108]
	gb|EYW57383.1| membrane protein [Escherichia coli O157:H7 str. 2011EL-2107]
	gb|EYW59297.1| membrane protein [Escherichia coli O157:H7 str. 2011EL-2106]
	gb|EYW64930.1| membrane protein [Escherichia coli O157:H7 str. 2011EL-2105]
	gb|EYW70241.1| membrane protein [Escherichia coli O157:H7 str. 2011EL-2104]
	gb|EYW77606.1| membrane protein [Escherichia coli O157:H7 str. 2011EL-2101]
	gb|EYW80219.1| membrane protein [Escherichia coli O157:H7 str. 2011EL-2103]
	gb|EYW83755.1| membrane protein [Escherichia coli O157:H7 str. 2011EL-2099]
	gb|EYW96771.1| membrane protein [Escherichia coli O157:H7 str. 08-4169]
	gb|EYX12880.1| membrane protein [Escherichia coli O157:H7 str. 08-3037]
	gb|EYX17384.1| membrane protein [Escherichia coli O157:H7 str. 08-3527]
	gb|EYX22286.1| membrane protein [Escherichia coli O157:H7 str. 2011EL-2098]
	gb|EYX31028.1| membrane protein [Escherichia coli O157:H7 str. 2011EL-2097]
	gb|EYX32280.1| membrane protein [Escherichia coli O157:H7 str. 2011EL-2096]
	gb|EYX41370.1| membrane protein [Escherichia coli O157:H7 str. 2011EL-2094]
	gb|EYX45410.1| membrane protein [Escherichia coli O157:H7 str. 2011EL-2093]
	gb|EYX48438.1| membrane protein [Escherichia coli O157:H7 str. 2011EL-2092]
	gb|EYX52172.1| membrane protein [Escherichia coli O157:H7 str. 2011EL-2091]
	gb|EYX56125.1| membrane protein [Escherichia coli O157:H7 str. 2011EL-2090]
	gb|EYX69608.1| membrane protein [Escherichia coli O157:H7 str. 2011EL-1107]
	gb|EYY50080.1| membrane protein [Escherichia coli O157:H7 str. 2010C-4979C1]
	gb|EYZ29418.1| membrane protein [Escherichia coli O157:H7 str. 07-3091]
	gb|EYZ30320.1| membrane protein [Escherichia coli O157:H7 str. 07-3391]
	gb|EYZ35115.1| membrane protein [Escherichia coli O157:H7 str. 06-4039]
	gb|EYZ49755.1| membrane protein [Escherichia coli O157:H7 str. 06-3745]
	gb|EYZ64163.1| membrane protein [Escherichia coli O55:H7 str. 06-3555]
	gb|EZA90844.1| membrane protein [Escherichia coli O157:H7 str. F6142]
	gb|EZB02853.1| membrane protein [Escherichia coli O157:H7 str. F6749]
	gb|EZB06016.1| membrane protein [Escherichia coli O157:H7 str. F6750]
	gb|EZB08394.1| membrane protein [Escherichia coli O157:H7 str. F6751]
	gb|EZB15134.1| membrane protein [Escherichia coli O157:H7 str. F7384]
	gb|EZB18768.1| membrane protein [Escherichia coli O157:H7 str. F7377]
	gb|EZB23940.1| membrane protein [Escherichia coli O157:H7 str. F7410]
	gb|EZB31102.1| membrane protein [Escherichia coli O157:H7 str. G5303]
	gb|EZB44616.1| membrane protein [Escherichia coli O157:H7 str. H2498]
	gb|EZB45889.1| membrane protein [Escherichia coli O157:H7 str. H2495]
	gb|EZB49405.1| membrane protein [Escherichia coli O157:H7 str. K1420]
	gb|EZB58145.1| membrane protein [Escherichia coli O157:H7 str. K1793]
	gb|EZB61298.1| membrane protein [Escherichia coli O157:H7 str. K1792]
	gb|EZB72873.1| membrane protein [Escherichia coli O157:H7 str. K1796]
	gb|EZB76736.1| membrane protein [Escherichia coli O157:H7 str. K1795]
	gb|EZB77663.1| membrane protein [Escherichia coli O157:H7 str. K1845]
	gb|EZB78360.1| membrane protein [Escherichia coli O157:H7 str. K1927]
	gb|EZB81576.1| membrane protein [Escherichia coli O157:H7 str. K2188]
	gb|EZB88555.1| membrane protein [Escherichia coli O157:H7 str. K1921]
	gb|EZB93155.1| membrane protein [Escherichia coli O157:H7 str. K2191]
	gb|EZB95916.1| membrane protein [Escherichia coli O157:H7 str. K2192]
	gb|EZB97097.1| membrane protein [Escherichia coli O157:H7 str. K2324]
	gb|EZC03671.1| membrane protein [Escherichia coli O157:H7 str. K2581]
	gb|EZC21150.1| membrane protein [Escherichia coli O157:H7 str. K2622]
	gb|EZC26554.1| membrane protein [Escherichia coli O157:H7 str. K2845]
	gb|EZC30713.1| membrane protein [Escherichia coli O157:H7 str. K2854]
	gb|EZC35538.1| membrane protein [Escherichia coli O157:H7 str. K4396]
	gb|EZC40568.1| membrane protein [Escherichia coli O157:H7 str. K4405]
	gb|EZC41309.1| membrane protein [Escherichia coli O157:H7 str. K4406]
	gb|EZC46481.1| membrane protein [Escherichia coli O157:H7 str. K4527]
	gb|EZC58756.1| membrane protein [Escherichia coli O157:H7 str. K5418]
	gb|EZC61430.1| membrane protein [Escherichia coli O157:H7 str. K5448]
	gb|EZC63614.1| membrane protein [Escherichia coli O157:H7 str. K5449]
	gb|EZC73225.1| membrane protein [Escherichia coli O157:H7 str. K5453]
	gb|EZC83187.1| membrane protein [Escherichia coli O157:H7 str. K5460]
	gb|EZC85497.1| membrane protein [Escherichia coli O157:H7 str. K5607]
	gb|EZC87999.1| membrane protein [Escherichia coli O157:H7 str. K5467]
	gb|EZC93222.1| membrane protein [Escherichia coli O157:H7 str. K5609]
	gb|EZC95292.1| membrane protein [Escherichia coli O157:H7 str. K5602]
	gb|EZD06722.1| membrane protein [Escherichia coli O157:H7 str. K6590]
	gb|EZD07459.1| membrane protein [Escherichia coli O157:H7 str. K5852]
	gb|EZD13522.1| membrane protein [Escherichia coli O157:H7 str. K6676]
	gb|EZD18829.1| membrane protein [Escherichia coli O157:H7 str. K6687]
	gb|EZD75635.1| membrane protein [Escherichia coli O157:H7 str. K7140]
	gb|EZD81109.1| membrane protein [Escherichia coli O157:H7 str. 08-4529]
	gb|EZD86485.1| membrane protein [Escherichia coli O157:NM str. 08-4540]
	gb|EZE60869.1| membrane protein [Escherichia coli O157:H7 str. 2009C-4258]
	gb|EZE86225.1| membrane protein [Escherichia coli O157:H7 str. 2009EL1913]
	gb|EZE87873.1| membrane protein [Escherichia coli O157:H7 str. 2009EL1449]
	gb|EZF02363.1| membrane protein [Escherichia coli O157:H7 str. 2011EL-2290]
	gb|EZF04457.1| membrane protein [Escherichia coli O157:H7 str. 2011EL-2313]
	gb|EZQ46566.1| membrane protein [Escherichia coli O157: str. 2010EL-2045]
	gb|EZQ54573.1| membrane protein [Escherichia coli O157: str. 2010EL-2044]
	gb|AIF94653.1| Outer membrane protein C precursor [Escherichia coli O157:H7 str. SS17]
	gb|AIG69547.1| Outer membrane protein C precursor [Escherichia coli O157:H7 str. EDL933]
	gb|AJA27082.1| Outer membrane protein C precursor [Escherichia coli O157:H7 str. SS52]
	gb|KIY30612.1| membrane protein [Escherichia coli]
	gb|KIZ11903.1| membrane protein [Escherichia coli]
	gb|KJJ48545.1| membrane protein [Escherichia coli]
	gb|KKF79947.1| membrane protein [Escherichia coli O157:H7]
	gb|KKF81307.1| membrane protein [Escherichia coli O157:H7]
	gb|KKK32237.1| membrane protein [Escherichia coli]
	gb|KKY47015.1| membrane protein [Escherichia coli O157:H7]
	emb|CTT86611.1| outer membrane porin protein C [Escherichia coli]
	emb|CTS85421.1| outer membrane porin protein C [Escherichia coli]
	emb|CTV14292.1| outer membrane porin protein C [Escherichia coli]
	emb|CTS63278.1| outer membrane porin protein C [Escherichia coli]
	emb|CUA41566.1| outer membrane porin protein C [Escherichia coli]
	gb|KOZ08883.1| membrane protein [Escherichia coli]
	gb|KOZ09403.1| membrane protein [Escherichia coli]
	gb|KOZ13243.1| membrane protein [Escherichia coli]
	gb|KOZ21631.1| membrane protein [Escherichia coli]
	gb|KOZ26761.1| membrane protein [Escherichia coli]
	gb|KOZ29478.1| membrane protein [Escherichia coli]
	gb|KOZ36455.1| membrane protein [Escherichia coli]
	gb|KOZ39309.1| membrane protein [Escherichia coli]
	gb|KOZ46135.1| membrane protein [Escherichia coli]
	gb|KOZ55739.1| membrane protein [Escherichia coli]
	gb|KOZ57808.1| membrane protein [Escherichia coli]
	gb|KOZ65918.1| membrane protein [Escherichia coli]
	gb|KOZ71587.1| membrane protein [Escherichia coli]
	gb|KOZ76403.1| membrane protein [Escherichia coli]
	gb|KOZ83018.1| membrane protein [Escherichia coli]
	gb|KOZ88115.1| membrane protein [Escherichia coli]
	gb|KOZ92941.1| membrane protein [Escherichia coli]
	gb|KOZ95997.1| membrane protein [Escherichia coli]
	gb|KPH31243.1| membrane protein [Escherichia coli]
	gb|KPH38024.1| membrane protein [Escherichia coli]
	gb|KPH46758.1| membrane protein [Escherichia coli]
	gb|ALH91533.1| hypothetical protein AO055_15220 [Escherichia coli O157:H7]
	gb|KPO86518.1| membrane protein [Escherichia coli]
	gb|KPP12251.1| membrane protein [Escherichia coli]
	gb|KPP13339.1| membrane protein [Escherichia coli]
	gb|KPP26967.1| membrane protein [Escherichia coli]
	gb|KPP37346.1| membrane protein [Escherichia coli]
	gb|KPP40064.1| membrane protein [Escherichia coli]
	gb|KPP41084.1| membrane protein [Escherichia coli]
	gb|KPP50337.1| membrane protein [Escherichia coli]
	gb|KPP51904.1| membrane protein [Escherichia coli]
	gb|KRQ08883.1| hypothetical protein ASO15_15895 [Escherichia coli O157:H7]
66	gb|ENE46236.1| outer membrane protein C [Escherichia coli P0304777.10]			c6	a6	j
67	gb|EMW67792.1| outer membrane protein C [Escherichia coli 2749250]			c6	a6	e
68	gb|AKP84996.1| outer membrane porin protein C [Escherichia coli ACN001]			c6	a6	j
69	gb|EMU61354.1| outer membrane protein C [Escherichia coli MP021552.7]			c6	a6	j
70	emb|CAR13736.1| outer membrane porin protein C [Escherichia coli UMN026]			c6	a6	i
	gb|EFF00917.1| outer membrane phosphoporin protein E [Escherichia coli FVEC1412]
	gb|EFI20320.1| outer membrane phosphoporin protein E [Escherichia coli FVEC1302]
	gb|EFJ74406.1| Gram-negative porin [Escherichia coli MS 198-1]
	gb|EGW68803.1| outer membrane protein C [Escherichia coli STEC_C165-02]
	gb|EIL75363.1| outer membrane porin protein C [Escherichia coli 576-1]
	gb|ELB98869.1| outer membrane protein C [Escherichia coli KTE2]
	gb|ELC45650.1| outer membrane protein C [Escherichia coli KTE26]
	gb|ELC74484.1| outer membrane protein C [Escherichia coli KTE181]
	gb|ELD05395.1| outer membrane protein C [Escherichia coli KTE204]
	gb|ELD20632.1| outer membrane protein C [Escherichia coli KTE208]
	gb|ELD33853.1| outer membrane protein C [Escherichia coli KTE213]
	gb|ELD60583.1| outer membrane protein C [Escherichia coli KTE228]
	gb|ELD77624.1| outer membrane protein C [Escherichia coli KTE235]
	gb|ELE70395.1| outer membrane protein C [Escherichia coli KTE80]
	gb|ELE81460.1| outer membrane protein C [Escherichia coli KTE83]
	gb|ELE99622.1| outer membrane protein C [Escherichia coli KTE116]
	gb|ELG06104.1| outer membrane protein C [Escherichia coli KTE54]
	gb|ELG72787.1| outer membrane protein C [Escherichia coli KTE140]
	gb|ELG98681.1| outer membrane protein C [Escherichia coli KTE158]
	gb|ELH21027.1| outer membrane protein C [Escherichia coli KTE190]
	gb|ELI07853.1| outer membrane protein C [Escherichia coli KTE105]
	gb|ELI43149.1| outer membrane protein C [Escherichia coli KTE122]
	gb|ELI56142.1| outer membrane protein C [Escherichia coli KTE128]
	gb|ELJ43909.1| outer membrane protein C [Escherichia coli KTE177]
	gb|ELJ66354.1| outer membrane protein C [Escherichia coli KTE82]
	gb|ELJ85376.1| outer membrane protein C [Escherichia coli KTE95]
	gb|EOU50730.1| outer membrane protein C [Escherichia coli KTE231]
	gb|EOV22170.1| outer membrane protein C [Escherichia coli KTE200]
	gb|EOV59357.1| outer membrane protein C [Escherichia coli KTE68]
	gb|EOW35917.1| outer membrane protein C [Escherichia coli KTE127]
	gb|EOW54626.1| outer membrane protein C [Escherichia coli KTE134]
	gb|EOW67679.1| outer membrane protein C [Escherichia coli KTE170]
	gb|EOW91363.1| outer membrane protein C [Escherichia coli KTE1]
	gb|EOX05078.1| outer membrane protein C [Escherichia coli KTE225]
	gb|EQN42105.1| outer membrane porin OmpC [Escherichia coli HVH 10 (4-6832164)]
	gb|EQN77122.1| outer membrane porin OmpC [Escherichia coli HVH 22 (4-2258986)]
	gb|EQO03169.1| outer membrane porin OmpC [Escherichia coli HVH 29 (4-3418073)]
	gb|EQO77714.1| outer membrane porin OmpC [Escherichia coli HVH 45 (4-3129918)]
	gb|EQP24066.1| outer membrane porin OmpC [Escherichia coli HVH 63 (4-2542528)]
	gb|EQP35064.1| outer membrane porin OmpC [Escherichia coli HVH 69 (4-2837072)]
	gb|EQP92155.1| outer membrane porin OmpC [Escherichia coli HVH 85 (4-0792144)]
	gb|EQQ05927.1| outer membrane porin OmpC [Escherichia coli HVH 88 (4-5854636)]
	gb|EQQ59598.1| outer membrane porin OmpC [Escherichia coli HVH 106 (4-6881831)]
	gb|EQQ65880.1| outer membrane porin OmpC [Escherichia coli HVH 110 (4-6978754)]
	gb|EQQ90036.1| outer membrane porin OmpC [Escherichia coli HVH 113 (4-7535473)]
	gb|EQR20785.1| outer membrane porin OmpC [Escherichia coli HVH 119 (4-6879578)]
	gb|EQR33802.1| outer membrane porin OmpC [Escherichia coli HVH 122 (4-6851606)]
	gb|EQR64875.1| outer membrane porin OmpC [Escherichia coli HVH 130 (4-7036876)]
	gb|EQR73823.1| outer membrane porin OmpC [Escherichia coli HVH 134 (4-6073441)]
	gb|EQR78494.1| outer membrane porin OmpC [Escherichia coli HVH 135 (4-4449320)]
	gb|EQR85137.1| outer membrane porin OmpC [Escherichia coli HVH 133 (4-4466519)]
	gb|EQS02318.1| outer membrane porin OmpC [Escherichia coli HVH 140 (4-5894387)]
	gb|EQS25347.1| outer membrane porin OmpC [Escherichia coli HVH 145 (4-5672112)]
	gb|EQS47710.1| outer membrane porin OmpC [Escherichia coli HVH 151 (4-5755573)]
	gb|EQS77568.1| outer membrane porin OmpC [Escherichia coli HVH 163 (4-4697553)]
	gb|EQS87818.1| outer membrane porin OmpC [Escherichia coli HVH 167 (4-6073565)]
	gb|EQT11500.1| outer membrane porin OmpC [Escherichia coli HVH 173 (3-9175482)]
	gb|EQT35845.1| outer membrane porin OmpC [Escherichia coli HVH 183 (4-3205932)]
	gb|EQT74279.1| outer membrane porin OmpC [Escherichia coli HVH 189 (4-3220125)]
	gb|EQU53612.1| outer membrane porin OmpC [Escherichia coli HVH 206 (4-3128229)]
	gb|EQU58855.1| outer membrane porin OmpC [Escherichia coli HVH 208 (4-3112292)]
	gb|EQU84187.1| outer membrane porin OmpC [Escherichia coli HVH 215 (4-3008371)]
	gb|EQV20100.1| outer membrane porin OmpC [Escherichia coli HVH 223 (4-2976528)]
	gb|EQV78293.1| outer membrane porin OmpC [Escherichia coli KOEGE 68 (182a)]
	gb|EQV87432.1| outer membrane porin OmpC [Escherichia coli KOEGE 62 (175a)]
	gb|EQW01569.1| outer membrane porin OmpC [Escherichia coli KOEGE 73 (195a)]
	gb|ERA66581.1| outer membrane porin OmpC [Escherichia coli HVH 155 (4-4509048)]
	gb|ESA83361.1| outer membrane protein [Escherichia coli 907713]
	gb|ESD27960.1| outer membrane protein [Escherichia coli 907715]
	gb|ESD53236.1| outer membrane protein [Escherichia coli 908521]
	gb|ESD58685.1| outer membrane protein [Escherichia coli 908522]
	gb|EYB61413.1| membrane protein [Escherichia coli]
	gb|KDA73358.1| outer membrane protein C [Escherichia coli 2-005-03_S3_C2]
	gb|KDG77278.1| outer membrane protein C [Escherichia coli MGH 58]
	gb|KDY11239.1| outer membrane protein C [Escherichia coli 2-316-03_S4_C1]
	gb|KEJ24947.1| outer membrane protein C [Escherichia coli 2-316-03_S1_C1]
	gb|KEJ26949.1| outer membrane protein C [Escherichia coli 2-316-03_S1_C2]
	gb|KEP20978.1| membrane protein [Escherichia coli]
	gb|KMV62688.1| membrane protein [Escherichia coli]
	gb|KQJ22254.1| hypothetical protein AM267_04750 [Escherichia coli]
71	gb|EFW74399.1| Outer membrane protein C precursor [Escherichia coli EC4100B]			c4	a1	i
	gb|EHX47615.1| outer membrane porin C [Escherichia coli DEC13A]
	gb|EHX60930.1| outer membrane porin C [Escherichia coli DEC13B]
	gb|EHX61495.1| outer membrane porin C [Escherichia coli DEC13C]
	gb|EHX63666.1| outer membrane porin C [Escherichia coli DEC13D]
	gb|EHX73205.1| outer membrane porin C [Escherichia coli DEC13E]
	gb|EMX77164.1| outer membrane protein C [Escherichia coli 2726800]
	gb|END40701.1| outer membrane protein C [Escherichia coli 2854350]
	gb|EQX56320.1| outer membrane porin OmpC [Escherichia coli UMEA 3176-1]
	gb|ERC57347.1| outer membrane protein C [Escherichia coli TW07509]
	gb|KEK80164.1| outer membrane protein C [Escherichia coli 3-475-03_S3_C1]
	gb|KHG78284.1| membrane protein [Escherichia coli]
	gb|KHH81860.1| membrane protein [Escherichia coli]
	gb|KHH86044.1| membrane protein [Escherichia coli]
	gb|KHI06598.1| membrane protein [Escherichia coli]
	gb|KHI52068.1| membrane protein [Escherichia coli]
	gb|KIH25580.1| membrane protein [Escherichia coli]
	gb|KIH29572.1| membrane protein [Escherichia coli]
	gb|KIN87026.1| membrane protein [Escherichia coli]
	emb|CTX15538.1| outer membrane porin protein C [Escherichia coli]
	emb|CTW67591.1| outer membrane porin protein C [Escherichia coli]
	emb|CTW60248.1| outer membrane porin protein C [Escherichia coli]
	emb|CTS50536.1| outer membrane porin protein C [Escherichia coli]
	emb|CTU94153.1| outer membrane porin protein C [Escherichia coli]
	emb|CTV57269.1| outer membrane porin protein C [Escherichia coli]
	emb|CTU63278.1| outer membrane porin protein C [Escherichia coli]
	emb|CTR77612.1| outer membrane porin protein C [Escherichia coli]
	emb|CTR34092.1| outer membrane porin protein C [Escherichia coli]
	emb|CTR62441.1| outer membrane porin protein C [Escherichia coli]
	emb|CTW14139.1| outer membrane porin protein C [Escherichia coli]
	emb|CTT66256.1| outer membrane porin protein C [Escherichia coli]
	emb|CTR53417.1| outer membrane porin protein C [Escherichia coli]
	emb|CTU85991.1| outer membrane porin protein C [Escherichia coli]
	emb|CTX75434.1| outer membrane porin protein C [Escherichia coli]
	emb|CTX29460.1| outer membrane porin protein C [Escherichia coli]
	emb|CTX63948.1| outer membrane porin protein C [Escherichia coli]
	emb|CTZ09354.1| outer membrane porin protein C [Escherichia coli]
	emb|CTY23341.1| outer membrane porin protein C [Escherichia coli]
	emb|CTX29208.1| outer membrane porin protein C [Escherichia coli
72*	gb|EFJ97316.1| Gram-negative porin [Escherichia coli MS 115-1]			c6	a6	j		*99% identical (345/346) to OmpC from E. coli A33H
	gb|EII09776.1| outer membrane protein C [Escherichia coli 5.0959]
	gb|EOW05661.1| outer membrane protein C [Escherichia coli KTE102]
	gb|ETI76532.1| outer membrane porin protein C [Escherichia coli ATCC BAA-2219]
	gb|EYU79608.1| membrane protein [Escherichia coli O121:H19 str. 2010C-4254]
	gb|EYV02753.1| membrane protein [Escherichia coli O121:H19 str. 2010C-3840]
	gb|EYV13351.1| membrane protein [Escherichia coli O121:H19 str. 2010C-3609]
	gb|EYV77738.1| membrane protein [Escherichia coli O121:H19 str. 2009EL1412]
	gb|EYV82399.1| membrane protein [Escherichia coli O121:H19 str. 2009C-4659]
	gb|EYX98965.1| membrane protein [Escherichia coli O121:H19 str. 2011C-3537]
	gb|EYY02763.1| membrane protein [Escherichia coli O121:H19 str. 2011C-3500]
	gb|EYY16405.1| membrane protein [Escherichia coli O121:H19 str. 2011C-3216]
	gb|EYY25209.1| membrane protein [Escherichia coli O121:H19 str. 2011C-3108]
	gb|EYY29098.1| membrane protein [Escherichia coli O121:H19 str. 2011C-3072]
	gb|EYY32786.1| membrane protein [Escherichia coli O121:H19 str. 2010EL1058]
	gb|EYY38154.1| membrane protein [Escherichia coli O121:H19 str. 2010C-4989]
	gb|EYY53498.1| membrane protein [Escherichia coli O121:H19 str. 2010C-4966]
	gb|EYY62157.1| membrane protein [Escherichia coli O121:H19 str. 2010C-4824]
	gb|EYY92008.1| membrane protein [Escherichia coli O121:H19 str. 2010C-4732]
	gb|EYZ47058.1| membrane protein [Escherichia coli O121:H19 str. 06-3822]
	gb|EYZ85829.1| membrane protein [Escherichia coli O121:H19 str. 06-3003]
	gb|EZA10361.1| membrane protein [Escherichia coli O121:H19 str. 03-3227]
	gb|EZA93401.1| membrane protein [Escherichia coli O121:H19 str. F6714]
	gb|EZC58592.1| membrane protein [Escherichia coli O121:H19 str. K5198]
	gb|EZC58978.1| membrane protein [Escherichia coli O121:H19 str. K5269]
	gb|EZE45456.1| membrane protein [Escherichia coli O121:H19 str. 2009C-4050]
	gb|EZE77882.1| membrane protein [Escherichia coli O121:H19 str. 2009C-4750]
	gb|EZE85279.1| membrane protein [Escherichia coli O121:H19 str. 2009EL1302]
	gb|EZE98728.1| membrane protein [Escherichia coli O121:H19 str. 2010C-3794]
	gb|KDV52395.1| membrane protein [Escherichia coli O121:H19 str. 2011C-3609]
	gb|KJW30255.1| membrane protein [Escherichia coli]
	gb|KJW39212.1| membrane protein [Escherichia coli]
	gb|KJY09026.1| membrane protein [Escherichia coli]
	gb|KLH37098.1| membrane protein [Escherichia coli]
	gb|KNF55520.1| membrane protein [Escherichia coli]
	gb|KNG02999.1| membrane protein [Escherichia coli]
	gb|KPO99451.1| membrane protein [Escherichia coli]
	gb|KPP01023.1| membrane protein [Escherichia coli]
73*	gb|ABG70254.1| outer membrane protein C precursor [Escherichia coli 536]			b1	a1	i
74	gb|ERC78285.1| outer membrane protein C [Escherichia coli T234_00]			c2	a6	e
75	gb|ELG49215.1| outer membrane protein C [Escherichia coli KTE101]			c4	a1	i
76	gb|KHJ18238.1| membrane protein [Escherichia coli]			c19	a1	i
77	gb|ESD91822.1| outer membrane protein [Escherichia coli 908585]			c6	a6	i
78	emb|CTX14510.1| outer membrane porin protein C [Escherichia coli]			c6	a6	k
	emb|CTV32169.1| outer membrane porin protein C [Escherichia coli]
79	gb|END32520.1| outer membrane protein C [Escherichia coli 179100]			c20	a1	i
80	gb|ACS66773.1| outer membrane protein C [Escherichia coli]			c6	a6	e
	gb|EGI31497.1| outer membrane protein C (Porin OmpC) [Escherichia coli TA143]
	gb|EHP64169.1| outer membrane protein C [Escherichia coli 4_1_47FAA]
	gb|ELG02806.1| outer membrane protein C [Escherichia coli KTE50]
	gb|ELH53996.1| outer membrane protein C [Escherichia coli KTE202]
	gb|ELI54118.1| outer membrane protein C [Escherichia coli KTE125]
	gb|EQO67141.1| outer membrane porin OmpC [Escherichia coli HVH 43 (4-2173468)]
	gb|EQO71021.1| outer membrane porin OmpC [Escherichia coli HVH 44 (4-2298570)]
	gb|EQT38618.1| outer membrane porin OmpC [Escherichia coli HVH 182 (4-0985554)]
	gb|EQX87348.1| outer membrane porin OmpC [Escherichia coli UMEA 3200-1]
	gb|ERB14865.1| outer membrane porin OmpC [Escherichia coli UMEA 3144-1]
	gb|ESP17251.1| outer membrane porin OmpC [Escherichia coli HVH 136 (4-5970458)]
	gb|EZB52803.1| membrane protein [Escherichia coli O15:H18 str. K1516]
	gb|EZJ98545.1| outer membrane protein C [Escherichia coli 1-250-04_S1_C3]
	gb|KDX33842.1| outer membrane protein C [Escherichia coli 1-250-04_S1_C2]
	gb|KDX35878.1| outer membrane protein C [Escherichia coli 1-250-04_S1_C1]
	gb|KEL74980.1| outer membrane protein C [Escherichia coli 5-366-08_S3_C3]
	gb|KEL95042.1| outer membrane protein C [Escherichia coli 5-366-08_S3_C1]
	gb|KIE79707.1| membrane protein [Escherichia coli]
81	gb|EFF13530.1| outer membrane phosphoporin protein E [Escherichia coli B354]			c1	a1	i
	gb|EFP99361.1| outer membrane protein C [Escherichia coli 1827-70]
	gb|EII96059.1| outer membrane protein C [Escherichia coli TW07793]
	gb|ELE97943.1| outer membrane protein C [Escherichia coli KTE111]
	gb|EOW22473.1| outer membrane protein C [Escherichia coli KTE107]
	gb|EQQ20383.1| outer membrane porin OmpC [Escherichia coli HVH 91 (4-4638751)]
	gb|EQV08181.1| outer membrane porin OmpC [Escherichia coli HVH 221 (4-3136817)]
	gb|EST85128.1| outer membrane porin protein C [Escherichia coli ECA-0157]
	gb|KHI92677.1| membrane protein [Escherichia coli]
	gb|KIG81126.1| membrane protein [Escherichia coli]
	gb|KLG71110.1| membrane protein [Escherichia coli]
	gb|KLG80007.1| membrane protein [Escherichia coli]
	gb|KQJ07942.1| hypothetical protein AM264_00560 [Escherichia coli]
82	gb|KHI25839.1| membrane protein [Escherichia coli]			c6	a6	e
83	gb|ACS66768.1| outer membrane protein C [Escherichia coli]			c4	a1	i
84	gb|AAF21761.1|AF057355_1 outer membrane protein OmpC [Escherichia coli]			c2	a6	e
84	gb|ELG35081.1| outer membrane protein C [Escherichia coli KTE84]			c1	a1	i
85	gb|ADZ57176.1| outer membrane protein C [Escherichia coli]			c10	a1	c
86	emb|CTS62910.1| outer membrane porin protein C [Escherichia coli]			b1	a11	e
87	gb|EFE62823.1| outer membrane phosphoporin protein E [Escherichia coli B088]			c1	b5	e
	gb|KDV31159.1| membrane protein [Escherichia coli O146:H21 str. 2010C-3325]
	emb|CTS93791.1| outer membrane porin protein C [Escherichia coli]
	emb|CTX79279.1| outer membrane porin protein C [Escherichia coli]
88	emb|CTR76983.1| outer membrane porin protein C [Escherichia coli]			c6	a1	i
	emb|CTV63642.1| outer membrane porin protein C [Escherichia coli]
	emb|CTT63941.1| outer membrane porin protein C [Escherichia coli]
	emb|CTZ69239.1| outer membrane porin protein C [Escherichia coli]
	emb|CTZ66181.1| outer membrane porin protein C [Escherichia coli]
89	gb|ABV06632.1| outer membrane protein C [Escherichia coli HS]			c6	a1	c
	gb|EDU62581.1| outer membrane protein C [Escherichia coli 53638]
	gb|ADZ57175.1| outer membrane protein C [Escherichia coli]
	gb|ELD28786.1| outer membrane protein C [Escherichia coli KTE212]
	gb|ELF08269.1| outer membrane protein C [Escherichia coli KTE119]
	gb|ELJ57326.1| outer membrane protein C [Escherichia coli KTE232]
	gb|EMW87622.1| outer membrane protein C [Escherichia coli 180050]
	gb|EMX02587.1| outer membrane protein C [Escherichia coli 174750]
	gb|EOV77638.1| outer membrane protein C [Escherichia coli KTE73]
	gb|EQY59953.1| outer membrane porin OmpC [Escherichia coli UMEA 3240-1]
	gb|EQZ64929.1| outer membrane porin OmpC [Escherichia coli UMEA 3682-1]
	gb|ESA90255.1| outer membrane protein [Escherichia coli 909945-2]
	gb|ESL37714.1| outer membrane porin OmpC [Escherichia coli BIDMC 37]
	gb|EYB51564.1| membrane protein [Escherichia coli]
	gb|KDT06280.1| outer membrane protein C [Escherichia coli 2-011-08_S4_C1]
	gb|KDT19748.1| outer membrane protein C [Escherichia coli 2-011-08_S4_C3]
	gb|KDT91964.1| outer membrane protein C [Escherichia coli 3-475-03_S1_C1]
	gb|KDU16990.1| outer membrane protein C [Escherichia coli 3-105-05_S3_C3]
	gb|KDX40917.1| outer membrane protein C [Escherichia coli 2-156-04_S4_C3]
	gb|KDX63204.1| outer membrane protein C [Escherichia coli 2-210-07_S4_C2]
	gb|KDX72228.1| outer membrane protein C [Escherichia coli 2-210-07_S4_C3]
	gb|KDZ25549.1| outer membrane protein C [Escherichia coli 3-020-07_S1_C1]
	gb|KDZ28534.1| outer membrane protein C [Escherichia coli 3-020-07_S1_C2]
	gb|KDZ34567.1| outer membrane protein C [Escherichia coli 3-020-07_S1_C3]
	gb|KEM90266.1| outer membrane protein C [Escherichia coli 2-222-05_S4_C1]
	gb|KEP10000.1| membrane protein [Escherichia coli]
	gb|KHH45115.1| membrane protein [Escherichia coli]
	gb|KHH85336.1| membrane protein [Escherichia coli]
	gb|KPO17082.1| membrane protein [Escherichia coli]
	gb|KQJ30863.1| hypothetical protein AM269_06170 [Escherichia coli]
90	gb|AEP03211.1| outer membrane protein C [Escherichia coli O26]			c6	a1	d
	gb|AFK30378.1| outer membrane protein C [Escherichia coli]
	gb|KEL65623.1| outer membrane protein C [Escherichia coli 5-172-05_S1_C3]
91	gb|EGX04193.1| outer membrane protein C [Escherichia coli STEC_MHI813]			c6	c3	e
92	gb|ACS66775.1| outer membrane protein C [Escherichia coli]			c1	a1	e
	emb|CBG35289.1| outer membrane protein C [Escherichia coli 042]
	gb|AET85152.1| outer membrane protein C [Escherichia coli]
	gb|ELG93331.1| outer membrane protein C [Escherichia coli KTE147]
	gb|EWC55585.1| outer membrane porin protein C [Escherichia coli EC096/10]
	gb|AHM44466.1| membrane protein [Escherichia coli]
	gb|AHM49079.1| membrane protein [Escherichia coli]
	gb|AHM53537.1| membrane protein [Escherichia coli]
	gb|KEJ75398.1| outer membrane protein C [Escherichia coli 5-366-08_S1_C3]
	gb|KEL70537.1| outer membrane protein C [Escherichia coli 5-366-08_S1_C1]
	gb|KPO33571.1| membrane protein [Escherichia coli]
93	WP_053264453.1| hypothetical protein [Escherichia coli]			c6	b5	e
93	gb|EFW70711.1| Outer membrane protein C precursor [Escherichia coli WV_060327]			c2	c1	e
	gb|EGI40399.1| outer membrane protein C (Porin OmpC) [Escherichia coli TA280]
	gb|ELE43114.1| outer membrane protein C [Escherichia coli KTE66]
	gb|EQX00537.1| outer membrane porin OmpC [Escherichia coli UMEA 3152-1]
95	gb|EMU95175.1| outer membrane protein C [Escherichia coli MP021017.3]			c11	a1	c
	gb|EMU97904.1| outer membrane protein C [Escherichia coli MP021017.2]
	gb|EMV05918.1| outer membrane protein C [Escherichia coli MP021017.10]
	gb|EMV23814.1| outer membrane protein C [Escherichia coli MP021017.12]
	gb|EMV84578.1| outer membrane protein C [Escherichia coli 2861200]
	gb|EMX39086.1| outer membrane protein C [Escherichia coli MP021017.1]
	gb|ENA15141.1| outer membrane protein C [Escherichia coli BCE008_MS-13]
	gb|ENB16036.1| outer membrane protein C [Escherichia coli BCE008_MS-01]
96	WP_033557948.1| membrane protein [Escherichia coli]			c7	b2	e
97	WP_020240577.1| porin [Escherichia coli]			c1	a1	e
98*	gb|ELD10236.1| outer membrane protein C [Escherichia coli KTE205]			c7	b1	e		*99% identical (351/354) to OmpC from E. coli A42H
	gb|ELE19324.1| outer membrane protein C [Escherichia coli KTE57]
	gb|ELI59466.1| outer membrane protein C [Escherichia coli KTE129]
	gb|ELJ10137.1| outer membrane protein C [Escherichia coli KTE157]
	gb|ELJ71012.1| outer membrane protein C [Escherichia coli KTE85]
	gb|EMZ44736.1| outer membrane protein C [Escherichia coli SWW33]
	gb|EOU62691.1| outer membrane protein C [Escherichia coli KTE19]
	gb|EOV35671.1| outer membrane protein C [Escherichia coli KTE219]
	gb|EOW97436.1| outer membrane protein C [Escherichia coli KTE182]
	gb|EQN31926.1| outer membrane porin OmpC [Escherichia coli HVH 9 (4-6942539)]
	gb|EQN84984.1| outer membrane porin OmpC [Escherichia coli HVH 24 (4-5985145)]
	gb|EQN94086.1| outer membrane porin OmpC [Escherichia coli HVH 26 (4-5703913)]
	gb|EQO99112.1| outer membrane porin OmpC [Escherichia coli HVH 55 (4-2646161)]
	gb|EQP50538.1| outer membrane porin OmpC [Escherichia coli HVH 70 (4-2963531)]
	gb|EQQ74189.1| outer membrane porin OmpC [Escherichia coli HVH 107 (4-5860571)]
	gb|EQR42084.1| outer membrane porin OmpC [Escherichia coli HVH 125 (4-2634716)]
	gb|EQR59062.1| outer membrane porin OmpC [Escherichia coli HVH 128 (4-7030436)]
	gb|EQT24582.1| outer membrane porin OmpC [Escherichia coli HVH 175 (4-3405184)]
	gb|EQT44362.1| outer membrane porin OmpC [Escherichia coli HVH 184 (4-3343286)]
	gb|EQT94937.1| outer membrane porin OmpC [Escherichia coli HVH 194 (4-2356805)]
	gb|EQU80118.1| outer membrane porin OmpC [Escherichia coli HVH 213 (4-3042928)]
	gb|EQV32166.1| outer membrane porin OmpC [Escherichia coli HVH 225 (4-1273116)]
	gb|EQV67593.1| outer membrane porin OmpC [Escherichia coli KOEGE 56 (169a)]
	gb|EQW41907.1| outer membrane porin OmpC [Escherichia coli UMEA 3053-1]
	gb|EQW61406.1| outer membrane porin OmpC [Escherichia coli UMEA 3088-1]
	gb|EQW86048.1| outer membrane porin OmpC [Escherichia coli UMEA 3122-1]
	gb|EQY15648.1| outer membrane porin OmpC [Escherichia coli UMEA 3215-1]
	gb|EQY39606.1| outer membrane porin OmpC [Escherichia coli UMEA 3221-1]
	gb|EQY43389.1| outer membrane porin OmpC [Escherichia coli UMEA 3230-1]
	gb|ERA49504.1| outer membrane porin OmpC [Escherichia coli UMEA 4076-1]
	gb|ERB05679.1| outer membrane porin OmpC [Escherichia coli KOEGE 10 (25a)]
	gb|ESE16262.1| outer membrane protein [Escherichia coli 910096-2]
	gb|ETF36269.1| outer membrane porin OmpC [Escherichia coli UMEA 3489-1]
	gb|EWY53310.1| membrane protein [Escherichia coli MP1]
	gb|EYT11818.1| outer membrane porin OmpC [Escherichia coli K02]
	gb|KDG16963.1| outer membrane protein C [Escherichia coli BIDMC 72]
	gb|KDG18424.1| outer membrane protein C [Escherichia coli BIDMC 73]
	gb|KLX84144.1| outer membrane protein C [Escherichia coli]
	emb|CTR20313.1| outer membrane porin protein C [Escherichia coli]
	emb|CUA08029.1| outer membrane porin protein C [Escherichia coli]
99	gb|EFF06142.1| outer membrane pore protein C [Escherichia coli B185]			c15	a11	e
	gb|KFD75922.1| membrane protein [Escherichia coli]
100	gb|EQV91403.1| outer membrane porin OmpC [Escherichia coli KOEGE 71 (186a)]			c6	a1	c
	gb|EYD84839.1| outer membrane protein C [Escherichia coli 1-176-05_S3_C2]
101	gb|EQS65341.1| outer membrane porin OmpC [Escherichia coli HVH 158 (4-3224287)]			c7	b1	e
102	gb|ELC96533.1| outer membrane protein C [Escherichia coli KTE193]			c2	c1	e
	gb|ELI25050.1| outer membrane protein C [Escherichia coli KTE112]
	gb|EQZ65874.1| outer membrane porin OmpC [Escherichia coli UMEA 3671-1]
103	emb|CTW67493.1| outer membrane porin protein C [Escherichia coli]			b1	a11	e
	emb|CTX33509.1| outer membrane porin protein C [Escherichia coli]
104	gb|EMV11089.1| outer membrane protein C [Escherichia coli MP021017.11]			c11	a1	c
105	gb|EMU92839.1| outer membrane protein C [Escherichia coli MP021017.4]			c11	a1	c
106	gb|EMU82712.1| outer membrane protein C [Escherichia coli MP021017.5]			c11	a1	c
107	gb|EMU80553.1| outer membrane protein C [Escherichia coli MP021017.6]			c11	a1	c
108	gb|EMU77803.1| outer membrane protein C [Escherichia coli MP021017.9]			c11	a1	c
109	gb|EFM52517.1| outer membrane porin protein C [Escherichia coli NC101]			c7	b4	e
	gb|EFU57304.1| Gram-negative porin [Escherichia coli MS 16-3]
	gb|EGI28552.1| outer membrane protein C (Porin OmpC) [Escherichia coli TA206]
	gb|ELC28016.1| outer membrane protein C [Escherichia coli KTE16]
	gb|ELC28929.1| outer membrane protein C [Escherichia coli KTE15]
	gb|ELD52409.1| outer membrane protein C [Escherichia coli KTE224]
	gb|ELE49491.1| outer membrane protein C [Escherichia coli KTE72]
	gb|ELE55048.1| outer membrane protein C [Escherichia coli KTE75]
	gb|ELE80712.1| outer membrane protein C [Escherichia coli KTE86]
	gb|ELE90226.1| outer membrane protein C [Escherichia coli KTE93]
	gb|ELF37783.1| outer membrane protein C [Escherichia coli KTE169]
	gb|ELF81811.1| outer membrane protein C [Escherichia coli KTE43]
	gb|ELH08930.1| outer membrane protein C [Escherichia coli KTE192]
	gb|ELH14387.1| outer membrane protein C [Escherichia coli KTE194]
	gb|ELH43496.1| outer membrane protein C [Escherichia coli KTE183]
	gb|ELH61628.1| outer membrane protein C [Escherichia coli KTE207]
	gb|ELH79228.1| outer membrane protein C [Escherichia coli KTE215]
	gb|ELI17927.1| outer membrane protein C [Escherichia coli KTE109]
	gb|ELI25302.1| outer membrane protein C [Escherichia coli KTE113]
	gb|ELI71575.1| outer membrane protein C [Escherichia coli KTE133]
	gb|ELI88280.1| outer membrane protein C [Escherichia coli KTE145]
	gb|ELJ28314.1| outer membrane protein C [Escherichia coli KTE168]
	gb|ELJ70296.1| outer membrane protein C [Escherichia coli KTE88]
	gb|EOV90592.1| outer membrane protein C [Escherichia coli KTE89]
	gb|EQO46856.1| outer membrane porin OmpC [Escherichia coli HVH 38 (4-2774682)]
	gb|EQZ18582.1| outer membrane porin OmpC [Escherichia coli UMEA 3391-1]
	gb|EQZ58326.1| outer membrane porin OmpC [Escherichia coli UMEA 3656-1]
	gb|KIE69813.1| membrane protein [Escherichia coli]
	gb|KKA59841.1| outer membrane protein C [Escherichia coli 9.1649]
	gb|KLD49006.1| membrane protein [Escherichia coli]
110	gb|EKI38256.1| outer membrane protein 1b [Escherichia coli 3006]			c6	a6	j
	gb|ELD72500.1| outer membrane protein C [Escherichia coli KTE233]
	gb|EOW06130.1| outer membrane protein C [Escherichia coli KTE100]
	gb|EZE03917.1| membrane protein [Escherichia coli O145:H28 str. 2009C-3292]
	gb|KDV30384.1| membrane protein [Escherichia coli O145:H25 str. 07-3858]
	gb|KEN12316.1| outer membrane protein C [Escherichia coli 7-233-03_S4_C2]
	gb|KJW65843.1| membrane protein [Escherichia coli]
	gb|KJW70287.1| membrane protein [Escherichia coli]
	gb|KPO03276.1| membrane protein [Escherichia coli]
	gb|KPO08971.1| hypothetical protein VM39_14650 [Escherichia coli]
111	gb|EYZ00683.1| membrane protein [Escherichia coli O177:NM str. 2010C-4558]			c9	a6	j
112	gb|EIA36083.1| outer membrane porin protein C [Escherichia coli SCI-07]			c7	b1	e
	gb|EQU13175.1| outer membrane porin OmpC [Escherichia coli HVH 198 (4-3206106)]
113	WP_057711384.1| hypothetical protein [Escherichia coli]			c13	a6	j
114	gb|ELD90281.1| outer membrane protein C [Escherichia coli KTE47]			c7	b1	e
	gb|EOW35685.1| outer membrane protein C [Escherichia coli KTE126]
115	WP_057768359.1| hypothetical protein [Escherichia coli]			c12	a6	j
116	gb|EQY88054.1| outer membrane porin OmpC [Escherichia coli UMEA 3314-1]			c7	b5	e
	gb|AHM30829.1| membrane protein [Escherichia coli]
	gb|AHM33944.1| membrane protein [Escherichia coli]
	gb|AHM38540.1| membrane protein [Escherichia coli]
	gb|KNZ18020.1| hypothetical protein AGA30_01790 [Escherichia coli]
117	gb|ELG83233.1| outer membrane protein C [Escherichia coli KTE144]			b2	a11	e
118	WP_020239917.1| porin [Escherichia coli]			c7	b8	e
119	WP_053291861.1| hypothetical protein [Escherichia coli]			b3	a11	e
120	gb|EHN90161.1| outer membrane protein C [Escherichia coli E101]			b1	a11	e
	gb|EKI52103.1| outer membrane protein 1b [Escherichia coli N1]
	gb|EQW86994.1| outer membrane porin OmpC [Escherichia coli UMEA 3124-1]
	gb|ESM37675.1| outer membrane porin OmpC [Escherichia coli BWH 32]
	gb|EZJ85109.1| outer membrane protein C [Escherichia coli 1-250-04_S3_C1]
	gb|KDA57893.1| outer membrane protein C [Escherichia coli 2-011-08_S1_C1]
	emb|CDP69708.1| Outer membrane protein 1b [Escherichia coli D6-113.11]
	gb|KDW20915.1| outer membrane protein C [Escherichia coli 2-156-04_S4_C1]
	gb|KDW50871.1| outer membrane protein C [Escherichia coli 2-210-07_S1_C3]
	gb|KDW92637.1| outer membrane protein C [Escherichia coli 2-210-07_S1_C2]
	gb|KDY82489.1| outer membrane protein C [Escherichia coli 2-474-04_S1_C1]
	gb|KEO32483.1| outer membrane protein C [Escherichia coli 1-250-04_S3_C2]
	emb|CDU36899.1| Outer membrane protein 1b [Escherichia coli D6-113.11]
	gb|KHG94277.1| membrane protein [Escherichia coli]
	gb|KHH05826.1| membrane protein [Escherichia coli]
121	gb|EMX31041.1| outer membrane protein C [Escherichia coli MP021561.2]			c6	b7	a
	gb|ERB00236.1| outer membrane porin OmpC [Escherichia coli KOEGE 3 (4a)]
122	gb|EGI50046.1| outer membrane protein C (Porin OmpC) [Escherichia coli H299]			b2	a11	i
	gb|EMD10125.1| outer membrane porin protein C [Escherichia coli SEPT362]
	gb|EQP71406.1| outer membrane porin OmpC [Escherichia coli HVH 79 (4-2512823)]
	gb|EQT60751.1| outer membrane porin OmpC [Escherichia coli HVH 188 (4-2356988)]
	gb|EYZ91723.1| membrane protein [Escherichia coli O119:H4 str. 03-3458]
	gb|KDX53242.1| outer membrane protein C [Escherichia coli 2-177-06_S4_C1]
	gb|KLX58850.1| outer membrane protein C [Escherichia coli]
	gb|KNY70976.1| hypothetical protein AGA26_22500 [Escherichia coli]
	gb|ALL89681.1| hypothetical protein MJ49_19720 [Escherichia coli]
123	WP_057724217.1| hypothetical protein [Escherichia coli]			c13	a6	j
124	WP_042037840.1| membrane protein [Escherichia coli]			b2	a12	i
125	gb|KHI34351.1| membrane protein [Escherichia coli]			d1	a2	a
126	gb|ETJ68274.1| outer membrane porin protein C [Escherichia coli ATCC 35150]			c6	b7	e
	gb|AHG15572.1| Outer membrane protein C precursor [Escherichia coli O145:H28 str. RM13516]
	gb|AHG09653.1| Outer membrane protein C precursor [Escherichia coli O145:H28 str. RM13514]
	gb|EYV09255.1| membrane protein [Escherichia coli O145:NM str. 2010C-3521]
	gb|EYV14097.1| membrane protein [Escherichia coli O145:NM str. 2010C-3526]
	gb|EYV24331.1| membrane protein [Escherichia coli O145:NM str. 2010C-3517]
	gb|EYV29734.1| membrane protein [Escherichia coli O145:NM str. 2010C-3518]
	gb|EYV34386.1| membrane protein [Escherichia coli O145:NM str. 2010C-3516]
	gb|EYV36657.1| membrane protein [Escherichia coli O145:NM str. 2010C-3510]
	gb|EYV46850.1| membrane protein [Escherichia coli O145:NM str. 2010C-3511]
	gb|EYV49261.1| membrane protein [Escherichia coli O145:NM str. 2010C-3509]
	gb|EYV56977.1| membrane protein [Escherichia coli O145:NM str. 2010C-3507]
	gb|EYX00317.1| membrane protein [Escherichia coli O145:NM str. 08-4270]
	gb|EYZ20794.1| membrane protein [Escherichia coli O145:NM str. 2010C-4557C2]
	gb|EYZ75896.1| membrane protein [Escherichia coli O145:NM str. 06-3484]
	gb|EZE95007.1| membrane protein [Escherichia coli O145:NM str. 2010C-3508]
	gb|AHY65900.1| Outer membrane protein C precursor [Escherichia coli O145:H28 str. RM12761]
	gb|AHY71472.1| Outer membrane protein C precursor [Escherichia coli O145:H28 str. RM12581]
	gb|KDM81517.1| membrane protein [Escherichia coli O145:H28 str. 4865/96]
	gb|KDM84055.1| membrane protein [Escherichia coli]
	gb|KJW49154.1| membrane protein [Escherichia coli]
	gb|KJW49959.1| membrane protein [Escherichia coli]
	gb|KLG58181.1| membrane protein [Escherichia coli]
	gb|KNF22306.1| membrane protein [Escherichia coli]
	gb|KNF24120.1| membrane protein [Escherichia coli]
	gb|KNF51034.1| membrane protein [Escherichia coli]
	gb|KNG37217.1| membrane protein [Escherichia coli]
	gb|KPO97332.1| membrane protein [Escherichia coli]
	gb|KPP06539.1| membrane protein [Escherichia coli]
127	gb|EGI15732.1| outer membrane protein C (Porin OmpC) [Escherichia coli M605]			c7	c3	b
128	gb|ELH03812.1| outer membrane protein C [Escherichia coli KTE165]			c7	c2	e
129	WP_042089979.1| membrane protein [Escherichia coli]			c7	c4	e
130	gb|ELG26154.1| outer membrane protein C [Escherichia coli KTE78]			c7	b5	e
	gb|ELG30217.1| outer membrane protein C [Escherichia coli KTE79]
	gb|EQN25820.1| outer membrane porin OmpC [Escherichia coli HVH 6 (3-8296502)]
131	gb|ACS66766.1| outer membrane protein C [Escherichia coli]			c7	c3	e
	gb|ACS66769.1| outer membrane protein C [Escherichia coli]
	gb|ACS66770.1| outer membrane protein C [Escherichia coli]
	dbj|BAI55637.1| outer membrane porin OmpC [Escherichia coli SE15]
	gb|EGH40555.1| outer membrane protein C precursor [Escherichia coli AA86]
	gb|AEG37142.1| Outer membrane C precursor protein [Escherichia coli NA114]
	gb|ELC37225.1| outer membrane protein C [Escherichia coli KTE25]
	gb|ELC50539.1| outer membrane protein C [Escherichia coli KTE28]
	gb|ELC64274.1| outer membrane protein C [Escherichia coli KTE178]
	gb|ELD41323.1| outer membrane protein C [Escherichia coli KTE216]
	gb|ELF29246.1| outer membrane protein C [Escherichia coli KTE162]
	gb|ELF43122.1| outer membrane protein C [Escherichia coli KTE6]
	gb|ELF57783.1| outer membrane protein C [Escherichia coli KTE17]
	gb|ELF65017.1| outer membrane protein C [Escherichia coli KTE18]
[truncated: 709 more rows]
