# Supplementary material for: CdiA Effectors from Uropathogenic Escherichia coli Use Heterotrimeric Osmoporins as Receptors to Recognize Target Bacteria
Source: PLoS Pathog. 2016 Oct 10;12(10):e1005925. doi: 10.1371/journal.ppat.1005925 (PMC5056734; doi:10.1371/journal.ppat.1005925)
Supplement: S2 Table — Loop sequences were determined for 2707 predicted E. coli OmpC proteins. Sequences were grouped and numbered according to sequence identity. Red residues are shared with OmpC from E. coli K-12. (XLSX) [file ppat.1005925.s007.xlsx]

## Sheet: OmpC L4
S2 Table. E. coli OmpC loop L4 sequences. L4 sequences were determined for 2707 predicted E. coli OmpC proteins. Sequences were grouped and numbered according to sequence identity. Red residues are shared with OmpC from E. coli K-12.
Identifier	Representative isolate		L4 sequence	allele
WP_000865568.1	K-12 substr. MG1655		KNGNPSGEG---FTS-GVTNNGR-DALRQN	a1
WP_048266546.1	MGH121		KNGNPSGEC---FTS-GVTNNGR-DALRQN	a2
WP_000865540.1	DEC1A		KNGSPSGEG---MT--GVTNNGR-DVLEQN	a3
WP_040063065.1	CVM N36609PS		KNGSPSGEG---MT--GVTNNGR-DALEQN	a4
WP_000865542.1	UPEC536		QNGSVSGENDPDFTGHGITNNGR-KALRQN	b1
WP_000865545.1	H299		QNGSVSGESDPDFTGHGITNNGR-KALRQN	b2
WP_053291861.1	1.ECAJ28.1		QNGSVSGENDLDFTGHGITNNGR-KALRQN	b3
WP_054410644.1	102606_aEPEC		QNGSVSGEGSEDYTGHGITNNGR-NALRQN	b4
WP_000865551.1	F11		KNGSVSGEG--------MTNNGR-DALRQN	c1
WP_000865552.1	EC869		KNGSVSGEG--------MTNNGR-EALRQN	c2
WP_033546667.1	UPEC-228		KNGSVSGEG--------MTNNGR-DALLQN	c3
WP_000865564.1	EC4100B		KNGSVSGEG--------MTNNGR-DALEQN	c4
WP_000865605.1	TW10509		KNGSVSGEG--------MTNNGR-SALRQN	c5
WP_000865609.1	B799		KNGSVSGEG--------MTNNGR-GALRQN	c6
WP_001539019.1	KTE205		KNGSVDGEG--------MTNNGR-GALRQN	c7
WP_023146338.1	908524		KNGSVDGEG--------MTNNGS-GALRQN	c8
WP_032205241.1	O177:NM str. 2010C-4558		KNGSISGEG--------MTNNGR-GALRQN	c9
ADZ57176.1	EcWH009		KNGSASGEG--------MTNNGR-GALRQN	c10
WP_057768359.1	BCE008_MS-01		KNGSVSGEG--------MTNNGR-GAQRQN	c11
WP_057768359.1	ECO5_188		KNGRVSGEG--------MTNNSR-GALRQN	c12
WP_057711384.1	STEC 299		KNGRVSGEG--------MTNNGR-GALRQN	c13
WP_032362836.1	O26:NM str. 2010C-4788		KNGRVSGEG--------MTNNGR-EALRQN	c14
WP_000865579.1	B185		TNGSVSGED--------QTNNGR-GALRQN	c15
WP_000865570.1	E1167		KNGSARGEG--------MTNNGR-DALRQN	c16
WP_003859401.1	MNCRE22		KNGSASGEG--------QTNNGR-EALRQN	c17
WP_033544787.1	blood-2011-0240		KNGSVNGEG--------MTNNGR-DALRQN	c18
WP_042972948.1	CVM N33561PS		KNGSVSGEG--------MINNGR-DALEQN	c19
WP_001504453.1	179100		KNGSVSGEG--------MTNNGS-DALEQN	c20
WP_000865593.1	UMNK88		KNGSVSGEG--------MTNNGR-VALRQN	c21
WP_000865539.1	KTE21		KNGSAHGEG--------MTTNGRDDVFEQN	d1
WP_058061194.1	G158		KNGSAHGEG--------MTTNGRNDVFEQN	d2
ACS66762.1	EC-2262/03		KNGSSW--------RR-YDPNGRDDVFEQN	d3
WP_003027588.1	ISC11		KNGSVSGEDDTGRTFTGVTNNGR-EALRQN	e1

## Sheet: OmpC L5
S2 Table. E. coli OmpC loop L5 sequences. L5 sequences were determined for 2707 predicted E. coli OmpC proteins. Sequences were grouped and numbered according to sequence identity. Red residues are shared with OmpC from E. coli K-12.
Identifier	Representative isolate		L5 sequence	allele
WP_000865568.1	K-12 substr. MG1655		RTDAQN--------TAAYIGNGD	a1
KHI34351.1	CVM N34352PS		RTDAQN--------TAAYIGTGD	a2
WP_033545445.1	UPEC-38		RTDDQN--------NAAYIGTGD	a3
WP_000865537.1	3-073-06_S1_C1		RTDDQN--------NATYIGTGD	a4
WP_000865605.1	TW10509		RTDDQN--------SIAYIGNGD	a5
WP_000865576.1	DEC8A		RTDDQN--------SPLYIGNGD	a6
ACS66764.1	EC-1822/05		RTDAQN-------NTADYIGTGD	a7
WP_000865540.1	DEC1A		RTAEQN---------NYGIGNGD	a8
WP_000865563.1	KTE196		RTAEQN-------NSARFIGNGD	a9
KRT38988.1	MNCRE22		RTADQN--------AAGYYGEGD	a10
WP_000865543.1	CFT073		RTWDQN--------NTGLIGTGD	a11
WP_042037840.1	blood-10-0682		RTRDQN--------NTGLIGTGD	a12
ADZ57178.1	EcWH030		RTWDQN--------NAGLIGTGD	a13
WP_003027588.1	ISC11		RTDEQN---------RLNFGTGD	a14
WP_001539019.1	KTE205		RTDAQNGTYVVDNVTHN-YIGTGD	b1
WP_033557948.1	UPEC-150		RTDAQNGTYVVDKVTHN-YIGTGD	b2
WP_001423981.1	2845350		RTDAQNGTYTVDNVTRN-YIGTGD	b3
WP_000865549.1	NC101		RTDAQNGTYVSDNNVVRNYIGTGD	b4
WP_000865573.1	B088		RTDDQNGSYISNGVARN-YIGTGD	b5
WP_000865598.1	MRE600		RTDDQNGSYISNGVVRN-YIGTGD	b6
WP_000865547.1	ATCC 35150		RTDDQNGSYTSNGVVRN-YIGTGD	b7
WP_020239917.1	TOP2396-1		RTDDQNGIYISNGVARN-YIGTGD	b8
WP_000865593.1	UMNK88		RTDDQNGSYTSNGVARN-YIGTGD	b9
WP_023281368.1	BIDMC 39		RTDDQNGSYTSNDVVRN-YIGTGD	b10
WP_000865562.1	TA280		RTDDQNFGLNRYDERYIGNGD	c1
WP_001607751.1	KTE165		RTDDQNFGLNGYDERYLGNGD	c2
WP_000865581.1	STEC_MHI813		RTDDQNFGLNGYGERYLGNGD	c3
WP_042089979.1	UPEC-248		RTDDQNFGLKGYGERYLGNGD	c4
WP_049078493.1	675_ECOL 240_120816_1526182		RTDDQNFGLNGNGYGERYLGNGD	c5
WP_032206152.1	2-427-07_S1_C2		RTDDQNFGLNGHGERYLGNGD	c6
WP_040090921.1	CVM N33429PS		RTDDQNFGLNGYSERYLGNGD	c7

## Sheet: OmpC L7
S2 Table. E. coli OmpC loop L7 sequences. L7 sequences were determined for 2707 predicted E. coli OmpC proteins. Sequences were grouped and numbered according to sequence identity. Red residues are shared with OmpC from E. coli K-12.
Identifier	Representative isolate		L7 sequence	allele
WP_000865568.1	K-12 substr. MG1655		NLG-----RGYDD	a
WP_003027588.1	ISC11		NLG-----RGYGD	a1
WP_000865586.1	M605		NLGVG---RNYDD	b
WP_000865543.1	CFT073		NLGVVAG-RNYDD	c
WP_032298118.1	5-172-05_S1_C3		NLGVVAV-RNYDD	d
WP_000865552.1	EC869		NLGVING-RNYDD	e
WP_000865553.1	DEC5B		NLGVINS-RNYDD	f
WP_000865546.1	TA124		NLGVIKG-RNYDD	g
WP_001630213.1	P0304816.5		NLGVTNG-RNYDD	h
WP_000865542.1	UPEC536		NLGTIGT-RNYDD	i
WP_000865603.1	3006		NLGTIAG-RNYDD	j
WP_000865602.1	97.0246		NLGTIAG-RN-DD	k
WP_000865540.1	DEC1A		NLNANIAGRTYDD	l
