# Supplementary material for: CdiA Effectors from Uropathogenic Escherichia coli Use Heterotrimeric Osmoporins as Receptors to Recognize Target Bacteria
Source: PLoS Pathog. 2016 Oct 10;12(10):e1005925. doi: 10.1371/journal.ppat.1005925 (PMC5056734; doi:10.1371/journal.ppat.1005925)
Supplement: S3 Table — Predicted hydrogen-bonds (H-bonds) and salt-bridges between individual protomers of E. coli K-12 OmpC (PDB: 2J1N) and OmpF (PDB: 3POX) were determined using PDBePISA (http://www.ebi.ac.uk/pdbe/pisa/). Solvent accessible surface areas (ASA) and buried surface areas (BSA) were determined using PDBePISA (http://www.ebi.ac.uk/pdbe/pisa/). Residues highlighted in orange are buried at interprotomer interfaces. Predicted hydrogen bonds are indicated by H and salt-bridges by SH. (XLSX) [file ppat.1005925.s008.xlsx]

## Sheet: OmpC H-bonds
S3 Table. OmpC interprotomer H-bonds and salt-bridges. Predicted hydrogen-bonds (H-bonds) and salt-bridges between the A and C protomers of E. coli K-12 OmpC (PDB: 2J1N) were determined using PDBePISA (http://www.ebi.ac.uk/pdbe/pisa/).
H-bonds	protomer A	Distance (Å)	protomer C
1	A:LEU20 [O]	3.88	C:TYR90 [OH]
2	A:LYS27 [O]	3.23	C:ASN167 [N]
3	A:ASP30 [O]	2.86	C:ASN167 [ND2]
4	A:ASP30 [O]	2.94	C:ASN167 [N]
5	A:ASP32 [O]	2.85	C:ASN167 [ND2]
6	A:ASP32 [OD1]	2.98	C:TYR90 [OH]
7	A:ASP32 [OD2]	3.51	C:GLY127 [N]
8	A:GLN61 [O]	3.52	C:THR73 [OG1]
9	A:GLY62 [O]	3.06	C:ASN126 [ND2]
10	A:ASN63 [O]	2.89	C:ASN168 [ND2]
11	A:ASN63 [O]	3.22	C:ARG170[ NH2]
12	A:SER64 [O]	3.27	C:ARG92[ NH1]
13	A:SER64 [O]	3.1	C:ASN126 [ND2]
14	A:GLU66 [OE1]	3.37	C:SER117 [OG]
15	A:GLU66 [OE1]	3.07	C:ARG124 [NH2]
16	A:GLU66 [OE2]	2.71	C:ARG124 [NE]
17	A:GLU66 [OE2]	2.77	C:ARG92 [NH2]
18	A:ASN69 [OD1]	2.84	C:TYR58 [OH]
19	A:ASN309 [OD1]	3.85	C:THR44 [OG1]
20	A:MET310 [SD]	3.79	C:TYR53 [N]
21	A:TYR344 [OH]	2.79	C:ASN9 [ND2]
22	A:TYR344 [OH]	3.41	C:GLU43 [N]
23	A:HIS21 [ND1]	2.96	C:TYR90 [OH]
24	A:ASN63 [ND2]	3.04	C:ASN167 [OD1]
25	A:ALA65 [N]	3.36	C:ASN126 [OD1]
26	A:GLU66 [N]	2.93	C:ASP118 [OD2]
27	A:ASN67 [ND2]	3.26	C:ASP171 [OD1]
28	A:ASN307 [ND2]	2.72	C:THR44 [OG1]
29	A:ASN307 [ND2]	3.62	C:GLN45 [O]
30	A:ASN309 [ND2]	3.31	C:ASN9 [OD1]
31	A:TYR344 [OH]	3.52	C:LYS10 [O]
Salt-bridges
1	A:GLU66 [OE1]	3.71	C:ARG124 [NE]
2	A:GLU66 [OE1]	3.07	C:ARG124 [NH2]
3	A:GLU66 [OE2]	2.71	C:ARG124 [NE]
4	A:GLU66 [OE2]	3.56	C:ARG124 [NH2]
5	A:GLU66 [OE2]	2.77	C:ARG92 [NH2]
6	A:GLU66 [OE2]	3.69	C:ARG92 [NE]

## Sheet: OmpC contacts
S3 Table. Buried residues at OmpC interprotomer interfaces. Solvent accessible surface areas (ASA) and buried surface areas (BSA) for E. coli K-12 OmpC (PDB: 2J1N) were determined using PDBePISA (http://www.ebi.ac.uk/pdbe/pisa/). Residues highlighted in orange are buried at interprotomer interfaces. Predicted hydrogen bonds are indicated by H and salt-bridges by SH.
Residue	OmpC chain		ASA (Å2)	BSA (Å2)	∆G		Residue	OmpC chain		ASA (Å2)	BSA (Å2)	∆G
1	C:ALA 1		51.65	0	0		1	A:ALA 1		51.55	37.07 ||||||||	0.59
2	C:GLU 2		102.48	0	0		2	A:GLU 2		95.82	19.87 |||	-0.2
3	C:VAL 3		87.56	31.43 ||||	0.12		3	A:VAL 3		85.71	42.40 |||||	0.62
4	C:TYR 4		98.61	56.31 ||||||	0.86		4	A:TYR 4		95.51	0	0
5	C:ASN 5		93.41	0	0		5	A:ASN 5		93.44	0	0
6	C:LYS 6		111.8	0	0		6	A:LYS 6		121.68	0	0
7	C:ASP 7		135.99	0	0		7	A:ASP 7		134.95	0	0
8	C:GLY 8		40.54	0	0		8	A:GLY 8		34.44	0	0
9	C:ASN 9	H	59.56	52.47 |||||||||	-0.26		9	A:ASN 9		57.02	0	0
10	C:LYS 10	H	85.02	0.24 |	0		10	A:LYS 10		79.93	0	0
11	C:LEU 11		62.51	61.16 ||||||||||	0.98		11	A:LEU 11		63.76	0	0
12	C:ASP 12		42.81	0	0		12	A:ASP 12		33.62	0	0
13	C:LEU 13		66.33	20.65 ||||	0.33		13	A:LEU 13		69.04	37.07 ||||||	0.59
14	C:TYR 14		38.64	0	0		14	A:TYR 14		37.11	0	0
15	C:GLY 15		5.96	0	0		15	A:GLY 15		6.09	0.17 |	0
16	C:LYS 16		40.58	0	0		16	A:LYS 16		44.03	0.90 |	0
17	C:VAL 17		74.93	0	0		17	A:VAL 17		75.13	75.13 ||||||||||	1.16
18	C:ASP 18		1.73	0	0		18	A:ASP 18		1.22	0	0
19	C:GLY 19		34.26	0	0		19	A:GLY 19		34.3	31.92 ||||||||||	0.41
20	C:LEU 20		7.24	0	0		20	A:LEU 20	H	7.31	4.80 |||||||	0.01
21	C:HIS 21		73.09	0	0		21	A:HIS 21	H	70.16	31.01 |||||	-0.52
22	C:TYR 22		26.52	0	0		22	A:TYR 22		26.71	0	0
23	C:PHE 23		97.99	0	0		23	A:PHE 23		100.11	0	0
24	C:SER 24		11.07	0	0		24	A:SER 24		12.37	0	0
25	C:ASP 25		121.34	0	0		25	A:ASP 25		119.13	0	0
26	C:ASN 26		27.76	0	0		26	A:ASN 26		29.43	0	0
27	C:LYS 27		142.18	0	0		27	A:LYS 27	H	140.96	46.74 ||||	0.28
28	C:ASP 28		138.22	0	0		28	A:ASP 28		137.37	61.62 |||||	-0.16
29	C:VAL 29		35.49	0	0		29	A:VAL 29		33.87	0.31 |	0
30	C:ASP 30		51.83	0	0		30	A:ASP 30	H	51.82	26.55 ||||||	-0.3
31	C:GLY 31		18.23	0	0		31	A:GLY 31		18.81	14.37 ||||||||	0.23
32	C:ASP 32		72.12	0	0		32	A:ASP 32	H	71.5	68.90 ||||||||||	0.23
33	C:GLN 33		43.04	0	0		33	A:GLN 33		40.4	11.75 |||	-0.14
34	C:THR 34		30.54	0	0		34	A:THR 34		32.44	32.44 |||||||||||	0.25
35	C:TYR 35		20.74	0	0		35	A:TYR 35		19.53	0.95 |	0.02
36	C:MET 36		46.74	0	0		36	A:MET 36		49.87	49.71 ||||||||||	0.81
37	C:ARG 37		56.28	0	0		37	A:ARG 37		53.25	0	0
38	C:LEU 38		59.64	5.36 |	0.09		38	A:LEU 38		54.56	25.11 |||||	0.4
39	C:GLY 39		0.15	0	0		39	A:GLY 39		0	0	0
40	C:PHE 40		77.92	74.44 ||||||||||	1.19		40	A:PHE 40		77.35	0	0
41	C:LYS 41		93.34	0	0		41	A:LYS 41		96.48	0	0
42	C:GLY 42		15.72	11.68 ||||||||	0.19		42	A:GLY 42		13.1	0	0
43	C:GLU 43	H	68.85	1.16 |	0.02		43	A:GLU 43		64.55	0	0
44	C:THR 44	H	54.57	52.73 ||||||||||	0.36		44	A:THR 44		58.01	0	0
45	C:GLN 45	H	102.21	4.73 |	-0.05		45	A:GLN 45		110.31	0	0
46	C:VAL 46		84.6	49.42 ||||||	0.79		46	A:VAL 46		83.89	0	0
47	C:THR 47		64.66	0	0		47	A:THR 47		64.62	0	0
48	C:ASP 48		118.34	0	0		48	A:ASP 48		114.24	0	0
49	C:GLN 49		81.64	0	0		49	A:GLN 49		78.55	0	0
50	C:LEU 50		45.19	15.06 ||||	0.24		50	A:LEU 50		45.9	0	0
51	C:THR 51		28.03	0	0		51	A:THR 51		32.24	0	0
52	C:GLY 52		6.47	6.47 ||||||||||	0.1		52	A:GLY 52		7.3	0	0
53	C:TYR 53	H	40.77	13.69 ||||	0.04		53	A:TYR 53		41.27	0	0
54	C:GLY 54		21.48	20.14 ||||||||||	0.23		54	A:GLY 54		18.92	0	0
55	C:GLN 55		35.19	4.02 ||	-0.03		55	A:GLN 55		44.16	0	0
56	C:TRP 56		75.74	67.69 |||||||||	0.77		56	A:TRP 56		73.27	0	0
57	C:GLU 57		21.92	0	0		57	A:GLU 57		22.27	0	0
58	C:TYR 58	H	56.18	41.73 ||||||||	0.01		58	A:TYR 58		55.51	2.59 |	0.02
59	C:GLN 59		14.14	0	0		59	A:GLN 59		14.34	0	0
60	C:ILE 60		60.17	0	0		60	A:ILE 60		61.51	55.48 ||||||||||	0.89
61	C:GLN 61		33.09	0	0		61	A:GLN 61	H	34.3	7.49 |||	-0.09
62	C:GLY 62		47.73	0	0		62	A:GLY 62	H	46.25	45.61 ||||||||||	0.13
63	C:ASN 63		58.4	0	0		63	A:ASN 63	H	55.9	46.80 |||||||||	-0.37
64	C:SER 64		44.45	0	0		64	A:SER 64	H	41.74	30.32 ||||||||	-0.09
65	C:ALA 65		70	0	0		65	A:ALA 65	H	69.43	67.83 ||||||||||	0.91
66	C:GLU 66		182.44	0	0		66	A:GLU 66	HS	183.43	159.94 |||||||||	-0.38
67	C:ASN 67		140.08	0	0		67	A:ASN 67	H	137.42	57.79 |||||	-0.17
68	C:GLU 68		99.89	0	0		68	A:GLU 68		97.16	26.19 |||	-0.27
69	C:ASN 69		109.6	11.65 ||	-0.13		69	A:ASN 69	H	109.01	59.63 ||||||	-0.09
70	C:ASN 70		61.85	0	0		70	A:ASN 70		63.25	0	0
71	C:SER 71		31.12	23.25 ||||||||	-0.27		71	A:SER 71		29.24	1.08 |	0.01
72	C:TRP 72		110.02	58.77 ||||||	0.82		72	A:TRP 72		111	0	0
73	C:THR 73	H	47.52	38.77 |||||||||	-0.03		73	A:THR 73		46.17	0	0
74	C:ARG 74		26.18	0.34 |	0.01		74	A:ARG 74		28	0	0
75	C:VAL 75		3.34	0	0		75	A:VAL 75		4.85	0	0
76	C:ALA 76		37.16	37.16 ||||||||||	0.46		76	A:ALA 76		37.17	0	0
77	C:PHE 77		30.06	10.38 ||||	0.06		77	A:PHE 77		31.16	0	0
78	C:ALA 78		64.34	64.22 ||||||||||	0.87		78	A:ALA 78		66.52	0	0
79	C:GLY 79		10.99	10.99 |||||||||||	0.05		79	A:GLY 79		9.18	0	0
80	C:LEU 80		99.2	62.46 |||||||	1		80	A:LEU 80		97.96	0	0
81	C:LYS 81		84.58	0	0		81	A:LYS 81		92.77	0	0
82	C:PHE 82		90.96	0	0		82	A:PHE 82		80.36	0	0
83	C:GLN 83		105.84	0	0		83	A:GLN 83		109.98	0	0
84	C:ASP 84		76.17	0	0		84	A:ASP 84		86.99	0	0
85	C:VAL 85		79.63	0	0		85	A:VAL 85		78.27	0	0
86	C:GLY 86		14.56	0	0		86	A:GLY 86		17.02	0	0
87	C:SER 87		10.44	0	0		87	A:SER 87		23.01	0	0
88	C:PHE 88		106.46	13.00 ||	0.2		88	A:PHE 88		69.57	0	0
89	C:ASP 89		8.23	0	0		89	A:ASP 89		8.22	0	0
90	C:TYR 90	H	124.32	99.82 |||||||||	0.55		90	A:TYR 90		122.93	0	0
91	C:GLY 91		13.08	13.08 |||||||||||	0.21		91	A:GLY 91		11.83	0	0
92	C:ARG 92	HS	31.5	31.50 |||||||||||	-1.61		92	A:ARG 92		31.7	0	0
93	C:ASN 93		16.91	0	0		93	A:ASN 93		18.21	0	0
94	C:TYR 94		50.62	0	0		94	A:TYR 94		51.15	0	0
95	C:GLY 95		0	0	0		95	A:GLY 95		0	0	0
96	C:VAL 96		0	0	0		96	A:VAL 96		0	0	0
97	C:VAL 97		3.1	0	0		97	A:VAL 97		3.67	0	0
98	C:TYR 98		39.31	0	0		98	A:TYR 98		38.21	0	0
99	C:ASP 99		31.82	0	0		99	A:ASP 99		33.8	0	0
100	C:VAL 100		0	0	0		100	A:VAL 100		0	0	0
101	C:THR 101		2.42	0	0		101	A:THR 101		2.41	0	0
102	C:SER 102		30.88	0	0		102	A:SER 102		31.25	0	0
103	C:TRP 103		32.91	0	0		103	A:TRP 103		30.86	0	0
104	C:THR 104		4.52	0	0		104	A:THR 104		4.97	0	0
105	C:ASP 105		51.09	0	0		105	A:ASP 105		49.48	0	0
106	C:VAL 106		53.14	0	0		106	A:VAL 106		56.09	0	0
107	C:LEU 107		18.42	0	0		107	A:LEU 107		17.44	0	0
108	C:PRO 108		26.98	0	0		108	A:PRO 108		28.35	0	0
109	C:GLU 109		43.35	0	0		109	A:GLU 109		44.05	0	0
110	C:PHE 110		20.73	0	0		110	A:PHE 110		21.81	0	0
111	C:GLY 111		13.77	0	0		111	A:GLY 111		12.71	0	0
112	C:GLY 112		10.55	0	0		112	A:GLY 112		9.69	0	0
113	C:ASP 113		53.8	0	0		113	A:ASP 113		55.2	0	0
114	C:THR 114		6.26	0	0		114	A:THR 114		6.01	0	0
115	C:TYR 115		21.54	0	0		115	A:TYR 115		22.89	0	0
116	C:GLY 116		18.42	0	0		116	A:GLY 116		18	0	0
117	C:SER 117	H	34.57	11.05 ||||	0.17		117	A:SER 117		35.08	0	0
118	C:ASP 118	H	28.44	19.76 |||||||	-0.23		118	A:ASP 118		28.15	0	0
119	C:ASN 119		1.47	0	0		119	A:ASN 119		2.68	0	0
120	C:PHE 120		5.31	0	0		120	A:PHE 120		5.09	0	0
121	C:MET 121		0.17	0	0		121	A:MET 121		0	0	0
122	C:GLN 122		4.77	0	0		122	A:GLN 122		4.63	0	0
123	C:GLN 123		19.36	0	0		123	A:GLN 123		17.39	0	0
124	C:ARG 124	HS	28.4	6.55 |||	-0.21		124	A:ARG 124		30.28	0	0
125	C:GLY 125		0.67	0	0		125	A:GLY 125		0.34	0	0
126	C:ASN 126	H	38.15	37.12 ||||||||||	-0.28		126	A:ASN 126		38.88	0	0
127	C:GLY 127	H	15.19	11.23 ||||||||	0.09		127	A:GLY 127		15.75	0	0
128	C:PHE 128		0.61	0	0		128	A:PHE 128		0.49	0	0
129	C:ALA 129		25.7	0	0		129	A:ALA 129		20.48	0	0
130	C:THR 130		0.74	0	0		130	A:THR 130		0.59	0	0
131	C:TYR 131		64.84	0	0		131	A:TYR 131		108.38	0	0
132	C:ARG 132		73.8	0	0		132	A:ARG 132		77.36	0	0
133	C:ASN 133		2.21	0	0		133	A:ASN 133		12.34	0	0
134	C:THR 134		86.65	0	0		134	A:THR 134		76.59	0	0
135	C:ASP 135		50.93	0	0		135	A:ASP 135		44.17	0	0
136	C:PHE 136		76.25	0	0		136	A:PHE 136		83.02	0	0
137	C:PHE 137		84.56	0	0		137	A:PHE 137		95.79	0	0
138	C:GLY 138		44.93	0	0		138	A:GLY 138		40.21	0	0
139	C:LEU 139		141.83	0	0		139	A:LEU 139		128.16	0	0
140	C:VAL 140		55.37	0	0		140	A:VAL 140		57.48	0	0
141	C:ASP 141		111.67	0	0		141	A:ASP 141		113.18	0	0
142	C:GLY 142		16.4	0	0		142	A:GLY 142		23.05	0	0
143	C:LEU 143		42.44	0	0		143	A:LEU 143		44.77	0	0
144	C:ASN 144		57.49	0	0		144	A:ASN 144		57.32	0	0
145	C:PHE 145		46.05	0	0		145	A:PHE 145		68.53	0	0
146	C:ALA 146		2.17	0	0		146	A:ALA 146		1.77	0	0
147	C:VAL 147		59.43	0	0		147	A:VAL 147		61.84	0	0
148	C:GLN 148		0	0	0		148	A:GLN 148		0.15	0	0
149	C:TYR 149		128.96	0	0		149	A:TYR 149		107.38	0	0
150	C:GLN 150		6.02	0	0		150	A:GLN 150		6.11	0	0
151	C:GLY 151		34.84	11.21 ||||	0.18		151	A:GLY 151		34.73	0	0
152	C:LYS 152		81.28	6.73 |	-0.08		152	A:LYS 152		74.56	0	0
153	C:ASN 153		5.59	4.29 ||||||||	-0.07		153	A:ASN 153		5.06	0	0
154	C:GLY 154		0	0	0		154	A:GLY 154		0	0	0
155	C:ASN 155		13.36	0	0		155	A:ASN 155		12.45	0	0
156	C:PRO 156		25.69	0	0		156	A:PRO 156		26.32	0	0
157	C:SER 157		64.32	24.44 ||||	0.34		157	A:SER 157		63.1	0	0
158	C:GLY 158		88.46	4.22 |	-0.05		158	A:GLY 158		87.79	0	0
159	C:GLU 159		113.85	0	0		159	A:GLU 159		114.97	0	0
160	C:GLY 160		72.57	0	0		160	A:GLY 160		71.9	0	0
161	C:PHE 161		98.21	0	0		161	A:PHE 161		96.6	0	0
162	C:THR 162		140.96	0	0		162	A:THR 162		138.54	0	0
163	C:SER 163		73.83	0	0		163	A:SER 163		74.77	0	0
164	C:GLY 164		27.35	0	0		164	A:GLY 164		34.06	0	0
165	C:VAL 165		61.7	46.36 ||||||||	0.18		165	A:VAL 165		61.89	0	0
166	C:THR 166		28.91	23.22 |||||||||	0.37		166	A:THR 166		28.35	0	0
167	C:ASN 167	H	138.59	107.40 ||||||||	-0.1		167	A:ASN 167		136.56	0	0
168	C:ASN 168	H	54.47	39.79 ||||||||	0.12		168	A:ASN 168		54.27	0	0
169	C:GLY 169		18.99	5.65 |||	-0.06		169	A:GLY 169		18.6	0	0
170	C:ARG 170	H	43.47	34.17 ||||||||	0.04		170	A:ARG 170		41.06	0	0
171	C:ASP 171	H	71.52	11.85 ||	-0.15		171	A:ASP 171		70.8	0	0
172	C:ALA 172		10.69	0	0		172	A:ALA 172		9.12	0	0
173	C:LEU 173		35.15	0	0		173	A:LEU 173		34.71	0	0
174	C:ARG 174		113.22	42.32 ||||	-0.15		174	A:ARG 174		115.98	0	0
175	C:GLN 175		4.56	0	0		175	A:GLN 175		4.51	0	0
176	C:ASN 176		5.37	0	0		176	A:ASN 176		4.41	0	0
177	C:GLY 177		2.17	0	0		177	A:GLY 177		3.69	0	0
178	C:ASP 178		91.65	0	0		178	A:ASP 178		88.65	0	0
179	C:GLY 179		4.61	0	0		179	A:GLY 179		6.8	0	0
180	C:VAL 180		61.78	0	0		180	A:VAL 180		60.96	0	0
181	C:GLY 181		7.82	0	0		181	A:GLY 181		6.7	0	0
182	C:GLY 182		23.75	0	0		182	A:GLY 182		14.44	0	0
183	C:SER 183		5.63	0	0		183	A:SER 183		5.43	0	0
184	C:ILE 184		105.59	0	0		184	A:ILE 184		103.76	0	0
185	C:THR 185		16.19	0	0		185	A:THR 185		18.24	0	0
186	C:TYR 186		83.1	0	0		186	A:TYR 186		79.79	0	0
187	C:ASP 187		51.38	0	0		187	A:ASP 187		47.48	0	0
188	C:TYR 188		124.45	0	0		188	A:TYR 188		130.66	0	0
189	C:GLU 189		139.65	0	0		189	A:GLU 189		145.42	0	0
190	C:GLY 190		9.04	0	0		190	A:GLY 190		9.82	0	0
191	C:PHE 191		122.42	0	0		191	A:PHE 191		128.04	0	0
192	C:GLY 192		5.08	0	0		192	A:GLY 192		4.89	0	0
193	C:ILE 193		101.83	0	0		193	A:ILE 193		100.68	0	0
194	C:GLY 194		13.1	0	0		194	A:GLY 194		11.75	0	0
195	C:GLY 195		27.58	0	0		195	A:GLY 195		26.09	0	0
196	C:ALA 196		4.06	0	0		196	A:ALA 196		10.07	0	0
197	C:ILE 197		97.51	0	0		197	A:ILE 197		88.18	0	0
198	C:SER 198		2.47	0	0		198	A:SER 198		2.25	0	0
199	C:SER 199		26.98	0	0		199	A:SER 199		24.85	0	0
200	C:SER 200		1.1	0	0		200	A:SER 200		0.95	0	0
201	C:LYS 201		85.08	0	0		201	A:LYS 201		101.49	0	0
202	C:ARG 202		6.75	0	0		202	A:ARG 202		6.17	0	0
203	C:THR 203		8.51	0	0		203	A:THR 203		10.62	0	0
204	C:ASP 204		115.31	0	0		204	A:ASP 204		119.24	0	0
205	C:ALA 205		22.94	0	0		205	A:ALA 205		24.85	0	0
206	C:GLN 206		0.14	0	0		206	A:GLN 206		0.29	0	0
207	C:ASN 207		50.4	0	0		207	A:ASN 207		47.38	0	0
208	C:THR 208		57.14	0	0		208	A:THR 208		58.97	0	0
209	C:ALA 209		92.31	0	0		209	A:ALA 209		96.72	0	0
210	C:ALA 210		69.96	0	0		210	A:ALA 210		73.83	0	0
211	C:TYR 211		42.34	0	0		211	A:TYR 211		49.93	0	0
212	C:ILE 212		7.21	0	0		212	A:ILE 212		8.37	0	0
213	C:GLY 213		5.09	0	0		213	A:GLY 213		5.1	0	0
214	C:ASN 214		73.03	0	0		214	A:ASN 214		73.32	0	0
215	C:GLY 215		18.95	0	0		215	A:GLY 215		18.44	0	0
216	C:ASP 216		89.92	0	0		216	A:ASP 216		104.83	0	0
217	C:ARG 217		76.68	0	0		217	A:ARG 217		85.16	0	0
218	C:ALA 218		1.43	0	0		218	A:ALA 218		1.98	0	0
219	C:GLU 219		46.35	0	0		219	A:GLU 219		44.7	0	0
220	C:THR 220		0.83	0	0		220	A:THR 220		0.84	0	0
221	C:TYR 221		93.14	0	0		221	A:TYR 221		101.96	0	0
222	C:THR 222		11.22	0	0		222	A:THR 222		12.01	0	0
223	C:GLY 223		34.76	0	0		223	A:GLY 223		34.46	0	0
224	C:GLY 224		6.75	0	0		224	A:GLY 224		6.08	0	0
225	C:LEU 225		104.52	0	0		225	A:LEU 225		104.87	0	0
226	C:LYS 226		35.57	0	0		226	A:LYS 226		38.31	0	0
227	C:TYR 227		40.01	0	0		227	A:TYR 227		48.87	0	0
228	C:ASP 228		76.82	0	0		228	A:ASP 228		75.17	0	0
229	C:ALA 229		31.99	0	0		229	A:ALA 229		32.48	0	0
230	C:ASN 230		117.66	0	0		230	A:ASN 230		118.56	0	0
231	C:ASN 231		89.98	0	0		231	A:ASN 231		91.3	0	0
232	C:ILE 232		63.14	0	0		232	A:ILE 232		64.72	0	0
233	C:TYR 233		18.31	0	0		233	A:TYR 233		18.92	0	0
234	C:LEU 234		83.42	0	0		234	A:LEU 234		82.14	0	0
235	C:ALA 235		7.27	0	0		235	A:ALA 235		7.35	0	0
236	C:ALA 236		30.42	0	0		236	A:ALA 236		31.47	0	0
237	C:GLN 237		3.32	0	0		237	A:GLN 237		3.17	0	0
238	C:TYR 238		90.69	0	0		238	A:TYR 238		90.29	0	0
239	C:THR 239		4.68	0	0		239	A:THR 239		5.19	0	0
240	C:GLN 240		51.61	0	0		240	A:GLN 240		54.06	0	0
241	C:THR 241		0	0	0		241	A:THR 241		0	0	0
242	C:TYR 242		49.29	0	0		242	A:TYR 242		51.95	0	0
243	C:ASN 243		21.4	0	0		243	A:ASN 243		22.11	0	0
244	C:ALA 244		0	0	0		244	A:ALA 244		0	0	0
245	C:THR 245		3.69	0	0		245	A:THR 245		4.51	0	0
246	C:ARG 246		53.27	0	0		246	A:ARG 246		52.86	0	0
247	C:VAL 247		0	0	0		247	A:VAL 247		0	0	0
248	C:GLY 248		33.59	0	0		248	A:GLY 248		31.54	0	0
249	C:SER 249		69.52	0	0		249	A:SER 249		71.13	0	0
250	C:LEU 250		28.84	0	0		250	A:LEU 250		18.86	0	0
251	C:GLY 251		0	0	0		251	A:GLY 251		0	0	0
252	C:TRP 252		0.29	0	0		252	A:TRP 252		0.89	0	0
253	C:ALA 253		0	0	0		253	A:ALA 253		0	0	0
254	C:ASN 254		37.91	0	0		254	A:ASN 254		43.07	0	0
255	C:LYS 255		95.43	0	0		255	A:LYS 255		92.31	0	0
256	C:ALA 256		0.49	0	0		256	A:ALA 256		0	0	0
257	C:GLN 257		64.13	0	0		257	A:GLN 257		61.18	0	0
258	C:ASN 258		2.04	0	0		258	A:ASN 258		2.49	0	0
259	C:PHE 259		69.06	0	0		259	A:PHE 259		68.9	0	0
260	C:GLU 260		1.37	0	0		260	A:GLU 260		1.21	0	0
261	C:ALA 261		27.69	0	0		261	A:ALA 261		28.72	0	0
262	C:VAL 262		8.44	0	0		262	A:VAL 262		7.59	0	0
263	C:ALA 263		38.84	0	0		263	A:ALA 263		40.14	0	0
264	C:GLN 264		12.55	0	0		264	A:GLN 264		12.06	0	0
265	C:TYR 265		91	0	0		265	A:TYR 265		89.24	0	0
266	C:GLN 266		38.48	0	0		266	A:GLN 266		39.61	0	0
267	C:PHE 267		78.14	0	0		267	A:PHE 267		81.34	0	0
268	C:ASP 268		144.22	0	0		268	A:ASP 268		144.22	0	0
269	C:PHE 269		123.37	0	0		269	A:PHE 269		121.37	0	0
270	C:GLY 270		9.38	0	0		270	A:GLY 270		9.71	0	0
271	C:LEU 271		56.37	0	0		271	A:LEU 271		55	0	0
272	C:ARG 272		57.37	0	0		272	A:ARG 272		60.69	0	0
273	C:PRO 273		46.06	0	0		273	A:PRO 273		48.03	0	0
274	C:SER 274		5.27	0	0		274	A:SER 274		5.79	0	0
275	C:LEU 275		100.72	0	0		275	A:LEU 275		100.55	0	0
276	C:ALA 276		3.4	0	0		276	A:ALA 276		5.14	0	0
277	C:TYR 277		62.3	0	0		277	A:TYR 277		57.18	0	0
278	C:LEU 278		4.18	0	0		278	A:LEU 278		3.68	0	0
279	C:GLN 279		39.63	0	0		279	A:GLN 279		34.92	0	0
280	C:SER 280		1.02	0	0		280	A:SER 280		0.84	0	0
281	C:LYS 281		60.49	0	0		281	A:LYS 281		64.74	0	0
282	C:GLY 282		0.61	0	0		282	A:GLY 282		0.74	0	0
283	C:LYS 283		72.52	0	0		283	A:LYS 283		55.9	0	0
284	C:ASN 284		103.47	0	0		284	A:ASN 284		109.97	0	0
285	C:LEU 285		1.47	0	0		285	A:LEU 285		1.23	0	0
286	C:GLY 286		31.64	0	0		286	A:GLY 286		30.55	0	0
287	C:ARG 287		148.77	0	0		287	A:ARG 287		133.81	0	0
288	C:GLY 288		71.1	0	0		288	A:GLY 288		65.16	0	0
289	C:TYR 289		33.47	0	0		289	A:TYR 289		34.07	0	0
290	C:ASP 290		98.12	0	0		290	A:ASP 290		91.25	0	0
291	C:ASP 291		82.42	0	0		291	A:ASP 291		86.58	0	0
292	C:GLU 292		45.4	0	0		292	A:GLU 292		46.89	0	0
293	C:ASP 293		45.23	0	0		293	A:ASP 293		43.29	0	0
294	C:ILE 294		12.67	0	0		294	A:ILE 294		13.65	0	0
295	C:LEU 295		27.31	0	0		295	A:LEU 295		26.82	0	0
296	C:LYS 296		57.2	0	0		296	A:LYS 296		55.9	0	0
297	C:TYR 297		2.34	0	0		297	A:TYR 297		1.41	0	0
298	C:VAL 298		38.23	0	0		298	A:VAL 298		40.84	0	0
299	C:ASP 299		0	0	0		299	A:ASP 299		0	0	0
300	C:VAL 300		64.76	0	0		300	A:VAL 300		61.92	0	0
301	C:GLY 301		6.97	0	0		301	A:GLY 301		8	0	0
302	C:ALA 302		22.35	0	0		302	A:ALA 302		22.69	0	0
303	C:THR 303		11.16	0	0		303	A:THR 303		12.3	0	0
304	C:TYR 304		74.75	0	0		304	A:TYR 304		71.98	0	0
305	C:TYR 305		87.74	0	0		305	A:TYR 305		89.2	0	0
306	C:PHE 306		116.49	0	0		306	A:PHE 306		113.91	69.06 |||||||	0.84
307	C:ASN 307		89.29	0	0		307	A:ASN 307	H	88.78	44.91 ||||||	-0.48
308	C:LYS 308		191.83	0	0		308	A:LYS 308		183.11	0	0
309	C:ASN 309		64.88	0	0		309	A:ASN 309	H	63.53	35.61 ||||||	-0.13
310	C:MET 310		58.13	0	0		310	A:MET 310	H	58.55	57.55 ||||||||||	1.29
311	C:SER 311		5.65	0	0		311	A:SER 311		12.39	0	0
312	C:THR 312		42.66	0	0		312	A:THR 312		41.15	0.32 |	0.01
313	C:TYR 313		20.36	0	0		313	A:TYR 313		17.35	0	0
314	C:VAL 314		57.28	0	0		314	A:VAL 314		60.51	0	0
315	C:ASP 315		0	0	0		315	A:ASP 315		0	0	0
316	C:TYR 316		79.48	0	0		316	A:TYR 316		78.92	0	0
317	C:LYS 317		20.87	0	0		317	A:LYS 317		15.45	0	0
318	C:ILE 318		56.87	0	0		318	A:ILE 318		54.05	0	0
319	C:ASN 319		17.97	0	0		319	A:ASN 319		18.52	0	0
320	C:LEU 320		76.07	0	0		320	A:LEU 320		78.52	0	0
321	C:LEU 321		12.63	0	0		321	A:LEU 321		12.02	0	0
322	C:ASP 322		112.01	0	0		322	A:ASP 322		110.4	0	0
323	C:ASP 323		92.4	0	0		323	A:ASP 323		103.53	0	0
324	C:ASN 324		58.78	0	0		324	A:ASN 324		55.9	0	0
325	C:GLN 325		106.74	0	0		325	A:GLN 325		107.94	0	0
326	C:PHE 326		6.29	0	0		326	A:PHE 326		6.21	0	0
327	C:THR 327		3.53	0	0		327	A:THR 327		4.03	0	0
328	C:ARG 328		133.58	0	0		328	A:ARG 328		145.71	0	0
329	C:ASP 329		56.83	0	0		329	A:ASP 329		61.09	0	0
330	C:ALA 330		2.63	0	0		330	A:ALA 330		3.38	0	0
331	C:GLY 331		66.22	0	0		331	A:GLY 331		66.72	0	0
332	C:ILE 332		27.68	0	0		332	A:ILE 332		29.12	0	0
333	C:ASN 333		33.61	0	0		333	A:ASN 333		38.52	0	0
334	C:THR 334		18.42	0	0		334	A:THR 334		26.4	0	0
335	C:ASP 335		52.38	0	0		335	A:ASP 335		51.41	0	0
336	C:ASN 336		62.46	0	0		336	A:ASN 336		62.18	0	0
337	C:ILE 337		6.36	0	0		337	A:ILE 337		7.02	0	0
338	C:VAL 338		44.19	0	0		338	A:VAL 338		46.02	0	0
339	C:ALA 339		0	0	0		339	A:ALA 339		0	0	0
340	C:LEU 340		85.34	0	0		340	A:LEU 340		89.59	0	0
341	C:GLY 341		4.32	0	0		341	A:GLY 341		3.74	0	0
342	C:LEU 342		95.67	0	0		342	A:LEU 342		95.27	79.72 |||||||||	1.17
343	C:VAL 343		7.02	0	0		343	A:VAL 343		7.49	0	0
344	C:TYR 344		103.74	0	0		344	A:TYR 344	H	105.81	105.81 ||||||||||	0.78
345	C:GLN 345		61.53	0	0		345	A:GLN 345		75.56	0	0
346	C:PHE 346		82.56	0	0		346	A:PHE 346		85.01	58.99 |||||||	0.94

## Sheet: OmpF H-bonds
S3 Table. OmpF interprotomer H-bonds and salt-bridges. Predicted hydrogen-bonds (H-bonds) and salt-bridges between the F and D protomers of E. coli K-12 OmpF (PDB: 3POX) were determined using PDBePISA (http://www.ebi.ac.uk/pdbe/pisa/).
H-bonds	protomer F	Distance (Å)	protomer D
1	F:HIS21 [ND1]	2.83	D:TYR98 [OH]
2	F:GLU71 [N]	2.59	D:ASP126 [OD2]
3	F:GLN76 [NE2]	2.79	D:TYR63 [OH]
4	F:GLN76 [NE2]	2.97	D:ASN79 [O]
5	F:ASN304 [ND2]	3.01	D:THR49 [OG1]
6	F:ASN304 [ND2]	3.78	D:GLN50 [O]
7	F:TYR338 [OH]	2.8	D:ASN9 [OD1]
8	F:LEU20 [O]	3.79	D:TYR98 [OH]
9	F:ASP37 [OD1]	2.93	D:TYR98 [OH]
10	F:ASP37 [OD2]	3.57	D:GLY135 [N]
11	F:ASN68 [O]	2.8	D:ARG163 [NH1]
12	F:ASN69 [O]	3.45	D:ARG100 [NH1]
13	F:GLU71 [OE1]	3.14	D:SER125 [OG]
14	F:GLU71 [OE1]	2.71	D:ARG132 [NH2]
15	F:GLU71 [OE2]	2.85	D:ARG100 [NH2]
16	F:GLU71 [OE2]	2.64	D:ARG132 [NE]
17	F:ASN306 [OD1]	3.77	D:THR49 [OG1]
18	F:TYR338 [OH]	3.63	D:GLU48 [N]
Salt-bridges
1	F:GLU71 [OE1]	2.71	D:ARG132 [NH2]
2	F:GLU71 [OE1]	3.62	D:ARG132 [NE]
3	F:GLU71 [OE2]	3.36	D:ARG100 [NE]
4	F:GLU71 [OE2]	2.85	D:ARG100 [NH2]
5	F:GLU71 [OE2]	3.35	D:ARG132 [NH2]
6	F:GLU71 [OE2]	2.64	D:ARG132 [NE]

## Sheet: OmpF contacts
S3 Table. Buried residues at OmpF interprotomer interfaces. Solvent accessible surface areas (ASA) and buried surface areas (BSA) for E. coli K-12 OmpF (PDB: 3POX) were determined using PDBePISA (http://www.ebi.ac.uk/pdbe/pisa/). Residues highlighted in orange are buried at interprotomer interfaces. Predicted hydrogen bonds are indicated by H and salt-bridges by SH.
Residue	OmpF chain		ASA (Å2)	BSA (Å2)	∆G		Residue	OmpF chain		ASA (Å2)	BSA (Å2)	∆G
1	F:ALA 1		48.87	34.29 ||||||||	0.55		1	D:ALA 1		47.27	0	0
2	F:GLU 2		102.29	19.81 ||	-0.18		2	D:GLU 2		97.47	0	0
3	F:ILE 3		109.75	44.75 |||||	0.7		3	D:ILE 3		105.85	52.12 |||||	0.51
4	F:TYR 4		96.78	0	0		4	D:TYR 4		93.07	60.70 |||||||	0.77
5	F:ASN 5		93.61	0	0		5	D:ASN 5		95.7	0	0
6	F:LYS 6		108.37	0	0		6	D:LYS 6		111.29	3.51 |	-0.07
7	F:ASP 7		131.51	0	0		7	D:ASP 7		134.41	21.68 ||	0.1
8	F:GLY 8		42.62	0	0		8	D:GLY 8		39.9	0	0
9	F:ASN 9		52.41	0	0		9	D:ASN 9	H	51.49	48.75 ||||||||||	-0.11
10	F:LYS 10		82.87	0	0		10	D:LYS 10		81.57	0	0
11	F:VAL 11		39.45	0	0		11	D:VAL 11		40.28	37.98 ||||||||||	0.61
12	F:ASP 12		35.85	0	0		12	D:ASP 12		42.13	0	0
13	F:LEU 13		62.09	34.94 ||||||	0.56		13	D:LEU 13		61.67	26.79 |||||	0.43
14	F:TYR 14		35.35	0	0		14	D:TYR 14		34.51	0	0
15	F:GLY 15		4.93	0	0		15	D:GLY 15		4.95	0	0
16	F:LYS 16		55.45	5.67 ||	0.03		16	D:LYS 16		58.62	0	0
17	F:ALA 17		55.01	55.01 ||||||||||	0.81		17	D:ALA 17		54.76	0	0
18	F:VAL 18		1.39	1.06 ||||||||	0.01		18	D:VAL 18		2.49	0	0
19	F:GLY 19		27.95	24.39 |||||||||	0.26		19	D:GLY 19		27.06	0	0
20	F:LEU 20	H	8.99	6.14 |||||||	-0.01		20	D:LEU 20		8.35	0	0
21	F:HIS 21	H	71.57	29.75 |||||	0.23		21	D:HIS 21		69.47	0	0
22	F:TYR 22		15.69	0	0		22	D:TYR 22		16.03	0	0
23	F:PHE 23		106.55	0	0		23	D:PHE 23		111.44	0	0
24	F:SER 24		19.36	0	0		24	D:SER 24		22.29	0	0
25	F:LYS 25		143.65	0	0		25	D:LYS 25		158.48	0	0
26	F:GLY 26		67.71	4.37 |	-0.04		26	D:GLY 26		66.88	0	0
27	F:ASN 27		112.63	4.18 |	0.07		27	D:ASN 27		112.62	0	0
28	F:GLY 28		5.37	0	0		28	D:GLY 28		5.98	0	0
29	F:GLU 29		136.12	0	0		29	D:GLU 29		115.89	0	0
30	F:ASN 30		72.61	0	0		30	D:ASN 30		67.82	0	0
31	F:SER 31		12.14	0	0		31	D:SER 31		12.26	0	0
32	F:TYR 32		60.46	0	0		32	D:TYR 32		59.66	0	0
33	F:GLY 33		29.25	0	0		33	D:GLY 33		26.68	0	0
34	F:GLY 34		18.76	0	0		34	D:GLY 34		19.31	0	0
35	F:ASN 35		62.5	13.90 |||	-0.16		35	D:ASN 35		53.59	0	0
36	F:GLY 36		23.17	5.02 |||	0.08		36	D:GLY 36		21.95	0	0
37	F:ASP 37	H	66.04	53.49 |||||||||	0.17		37	D:ASP 37		67.06	0	0
38	F:MET 38		57.43	0	0		38	D:MET 38		58.13	0	0
39	F:THR 39		42.81	42.81 ||||||||||	0.43		39	D:THR 39		40.68	0	0
40	F:TYR 40		27.94	2.11 |	0.01		40	D:TYR 40		30.53	0	0
41	F:ALA 41		35.47	35.13 ||||||||||	0.56		41	D:ALA 41		34.89	0	0
42	F:ARG 42		53.46	5.15 |	-0.06		42	D:ARG 42		48.53	0	0
43	F:LEU 43		62.81	50.84 |||||||||	0.81		43	D:LEU 43		64.88	14.03 |||	0.22
44	F:GLY 44		0	0	0		44	D:GLY 44		0	0	0
45	F:PHE 45		90	0	0		45	D:PHE 45		87.53	87.20 ||||||||||	1.4
46	F:LYS 46		95.48	0	0		46	D:LYS 46		92.67	0	0
47	F:GLY 47		15.38	0	0		47	D:GLY 47		16	13.17 |||||||||	0.21
48	F:GLU 48		58.62	0	0		48	D:GLU 48	H	65.62	0.92 |	0
49	F:THR 49		49.08	0	0		49	D:THR 49	H	50.87	49.40 ||||||||||	0.38
50	F:GLN 50		95.69	0	0		50	D:GLN 50	H	94.27	4.54 |	-0.05
51	F:ILE 51		93.5	0	0		51	D:ILE 51		90.79	53.68 ||||||	0.86
52	F:ASN 52		85.06	0	0		52	D:ASN 52		80.62	0	0
53	F:SER 53		113.56	0	0		53	D:SER 53		109.55	0	0
54	F:ASP 54		71.05	0	0		54	D:ASP 54		64.58	0	0
55	F:LEU 55		46.41	0	0		55	D:LEU 55		43.17	11.88 |||	0.19
56	F:THR 56		8.81	0	0		56	D:THR 56		9.58	0	0
57	F:GLY 57		4.89	0	0		57	D:GLY 57		5.48	5.48 ||||||||||	0.09
58	F:TYR 58		47.42	0	0		58	D:TYR 58		45.97	13.26 |||	0.04
59	F:GLY 59		17.28	0	0		59	D:GLY 59		18	16.92 ||||||||||	0.21
60	F:GLN 60		32.94	0	0		60	D:GLN 60		32.42	3.05 |	-0.01
61	F:TRP 61		68.27	0	0		61	D:TRP 61		71.14	70.20 ||||||||||	0.93
62	F:GLU 62		21.61	0	0		62	D:GLU 62		22.95	0	0
63	F:TYR 63		43.84	0	0		63	D:TYR 63	H	44.12	38.43 |||||||||	0.14
64	F:ASN 64		4.7	0	0		64	D:ASN 64		5.37	0	0
65	F:PHE 65		84.03	71.48 |||||||||	1.14		65	D:PHE 65		82.29	8.60 ||	0.14
66	F:GLN 66		44.93	15.61 ||||	-0.17		66	D:GLN 66		46.96	0	0
67	F:GLY 67		40.43	39.62 ||||||||||	0.08		67	D:GLY 67		42.91	0	0
68	F:ASN 68	H	54.2	24.49 |||||	-0.15		68	D:ASN 68		52.06	0	0
69	F:ASN 69	H	36.94	21.59 ||||||	-0.14		69	D:ASN 69		36.8	0	0
70	F:SER 70		66.34	63.97 ||||||||||	0.75		70	D:SER 70		64.32	0	0
71	F:GLU 71	HS	182.23	166.19 ||||||||||	-0.23		71	D:GLU 71		180.53	0	0
72	F:GLY 72		44.22	24.91 ||||||	0.33		72	D:GLY 72		47.56	0	0
73	F:ALA 73		118.5	3.26 |	0.04		73	D:ALA 73		120.43	0	0
74	F:ASP 74		63.95	19.66 ||||	-0.03		74	D:ASP 74		62.81	0	0
75	F:ALA 75		36.68	26.74 ||||||||	0.31		75	D:ALA 75		34.82	0	0
76	F:GLN 76	H	129.4	74.77 ||||||	-0.28		76	D:GLN 76		127.28	25.36 ||	0.05
77	F:THR 77		83.74	0	0		77	D:THR 77		81.01	0	0
78	F:GLY 78		33.35	0	0		78	D:GLY 78		34.77	0	0
79	F:ASN 79		33.56	9.76 |||	-0.11		79	D:ASN 79	H	33.27	20.82 |||||||	-0.19
80	F:LYS 80		94.96	0	0		80	D:LYS 80		106.79	63.09 ||||||	0.65
81	F:THR 81		49.28	0	0		81	D:THR 81		50	39.35 ||||||||	0.05
82	F:ARG 82		35.24	0	0		82	D:ARG 82		35.35	1.84 |	0.03
83	F:LEU 83		11.62	0	0		83	D:LEU 83		10.71	0	0
84	F:ALA 84		41.15	0	0		84	D:ALA 84		41.89	41.72 ||||||||||	0.57
85	F:PHE 85		28.48	0	0		85	D:PHE 85		29.39	13.29 |||||	0.04
86	F:ALA 86		62.78	0	0		86	D:ALA 86		62.27	62.27 ||||||||||	0.85
87	F:GLY 87		11.43	0	0		87	D:GLY 87		12.78	12.78 |||||||||||	0.08
88	F:LEU 88		91.52	0	0		88	D:LEU 88		92.6	49.44 ||||||	0.79
89	F:LYS 89		97.35	0	0		89	D:LYS 89		88.53	0	0
90	F:TYR 90		109.34	0	0		90	D:TYR 90		93.63	0	0
91	F:ALA 91		62.05	0	0		91	D:ALA 91		55.46	0	0
92	F:ASP 92		87.05	0	0		92	D:ASP 92		83.7	0	0
93	F:VAL 93		80.25	0	0		93	D:VAL 93		85.39	0	0
94	F:GLY 94		17.61	0	0		94	D:GLY 94		12.58	0	0
95	F:SER 95		17.26	0	0		95	D:SER 95		15.06	0	0
96	F:PHE 96		107.89	0	0		96	D:PHE 96		112.64	9.69 |	0.16
97	F:ASP 97		8.53	0	0		97	D:ASP 97		9.14	0.17 |	0
98	F:TYR 98		122.7	0	0		98	D:TYR 98	H	127.45	86.18 |||||||	0.46
99	F:GLY 99		13.61	0	0		99	D:GLY 99		13	12.85 ||||||||||	0.21
100	F:ARG 100		45.06	0	0		100	D:ARG 100	HS	45.82	44.98 ||||||||||	-1.71
101	F:ASN 101		21.15	0	0		101	D:ASN 101		21.21	0	0
102	F:TYR 102		57.02	0	0		102	D:TYR 102		54.99	0	0
103	F:GLY 103		0	0	0		103	D:GLY 103		0	0	0
104	F:VAL 104		0	0	0		104	D:VAL 104		0	0	0
105	F:VAL 105		1	0	0		105	D:VAL 105		1	0	0
106	F:TYR 106		48.32	0	0		106	D:TYR 106		49.13	0	0
107	F:ASP 107		42.26	0	0		107	D:ASP 107		43.16	0	0
108	F:ALA 108		0	0	0		108	D:ALA 108		0	0	0
109	F:LEU 109		12.6	0	0		109	D:LEU 109		12.26	0	0
110	F:GLY 110		23.5	0	0		110	D:GLY 110		23.7	0	0
111	F:TYR 111		14.66	0	0		111	D:TYR 111		16.17	0	0
112	F:THR 112		3.9	0	0		112	D:THR 112		2.21	0	0
113	F:ASP 113		53.35	0	0		113	D:ASP 113		50.85	0	0
114	F:MET 114		69.93	0	0		114	D:MET 114		71.34	0	0
115	F:LEU 115		18.38	0	0		115	D:LEU 115		18.94	0	0
116	F:PRO 116		30.31	0	0		116	D:PRO 116		27.64	0	0
117	F:GLU 117		44.26	0	0		117	D:GLU 117		43.02	0	0
118	F:PHE 118		22.67	0	0		118	D:PHE 118		22.12	0	0
119	F:GLY 119		16.52	0	0		119	D:GLY 119		16.37	0	0
120	F:GLY 120		17.17	0	0		120	D:GLY 120		14.54	0	0
121	F:ASP 121		26.45	0	0		121	D:ASP 121		26	0	0
122	F:THR 122		11.5	0	0		122	D:THR 122		10.47	0	0
123	F:ALA 123		25.26	0	0		123	D:ALA 123		26.59	0	0
124	F:TYR 124		49.42	0	0		124	D:TYR 124		49.35	0	0
125	F:SER 125		30.35	0	0		125	D:SER 125	H	29.52	8.79 |||	0.1
126	F:ASP 126		20.72	0	0		126	D:ASP 126	H	21.62	17.20 ||||||||	-0.13
127	F:ASP 127		2.1	0	0		127	D:ASP 127		2.51	0	0
128	F:PHE 128		1.82	0	0		128	D:PHE 128		2.99	0	0
129	F:PHE 129		1.4	0	0		129	D:PHE 129		0.93	0	0
130	F:VAL 130		5.53	0	0		130	D:VAL 130		6.03	0	0
131	F:GLY 131		2.44	0	0		131	D:GLY 131		1.99	0	0
132	F:ARG 132		41.11	0	0		132	D:ARG 132	HS	44.74	7.87 ||	-0.04
133	F:VAL 133		2.01	0	0		133	D:VAL 133		3.02	0	0
134	F:GLY 134		7.92	0	0		134	D:GLY 134		7.36	7.36 |||||||||||	0.12
135	F:GLY 135		19.24	0	0		135	D:GLY 135	H	17.99	15.06 |||||||||	0.06
136	F:VAL 136		0.17	0	0		136	D:VAL 136		0.12	0	0
137	F:ALA 137		21.05	0	0		137	D:ALA 137		20.7	0	0
138	F:THR 138		1.78	0	0		138	D:THR 138		1.58	0	0
139	F:TYR 139		62.61	0	0		139	D:TYR 139		55.85	0	0
140	F:ARG 140		81.29	0	0		140	D:ARG 140		82.45	0	0
141	F:ASN 141		4.5	0	0		141	D:ASN 141		3.51	0	0
142	F:SER 142		70.49	0	0		142	D:SER 142		69.59	0	0
143	F:ASN 143		56.44	0	0		143	D:ASN 143		52.83	0	0
144	F:PHE 144		77.48	0	0		144	D:PHE 144		74.99	0	0
145	F:PHE 145		86.38	0	0		145	D:PHE 145		86.81	0	0
146	F:GLY 146		35.87	0	0		146	D:GLY 146		37.4	0	0
147	F:LEU 147		135.96	0	0		147	D:LEU 147		138.14	0	0
148	F:VAL 148		59.72	0	0		148	D:VAL 148		59.88	0	0
149	F:ASP 149		107.85	0	0		149	D:ASP 149		114.11	0	0
150	F:GLY 150		16.09	0	0		150	D:GLY 150		17.1	0	0
151	F:LEU 151		43.6	0	0		151	D:LEU 151		43.83	0	0
152	F:ASN 152		49.37	0	0		152	D:ASN 152		50.64	0	0
153	F:PHE 153		42.2	0	0		153	D:PHE 153		54.18	0	0
154	F:ALA 154		3.47	0	0		154	D:ALA 154		3.97	0	0
155	F:VAL 155		73.37	0	0		155	D:VAL 155		66.94	0	0
156	F:GLN 156		1.45	0	0		156	D:GLN 156		0.99	0	0
157	F:TYR 157		105.16	0	0		157	D:TYR 157		115.85	0	0
158	F:LEU 158		0	0	0		158	D:LEU 158		0	0	0
159	F:GLY 159		20.03	0	0		159	D:GLY 159		18.69	8.07 |||||	0.13
160	F:LYS 160		119.43	0	0		160	D:LYS 160		118.7	34.57 |||	-0.2
161	F:ASN 161		25.74	0	0		161	D:ASN 161		24.17	14.06 ||||||	-0.24
162	F:GLU 162		122.2	0	0		162	D:GLU 162		119.48	1.10 |	0.02
163	F:ARG 163		102.04	0	0		163	D:ARG 163	H	102.29	61.65 |||||||	-0.88
164	F:ASP 164		143.93	0	0		164	D:ASP 164		146.36	6.21 |	-0.05
165	F:THR 165		74.42	0	0		165	D:THR 165		69.62	2.68 |	0.04
166	F:ALA 166		10.59	0	0		166	D:ALA 166		9.74	0	0
167	F:ARG 167		66.78	0	0		167	D:ARG 167		67.67	0	0
168	F:ARG 168		95.21	0	0		168	D:ARG 168		99.93	44.24 |||||	-0.23
169	F:SER 169		1.63	0	0		169	D:SER 169		2.61	0	0
170	F:ASN 170		2.66	0	0		170	D:ASN 170		3.7	0	0
171	F:GLY 171		5.01	0	0		171	D:GLY 171		4.85	0	0
172	F:ASP 172		56	0	0		172	D:ASP 172		58.9	0	0
173	F:GLY 173		6.81	0	0		173	D:GLY 173		8.39	0	0
174	F:VAL 174		81.94	0	0		174	D:VAL 174		83.61	0	0
175	F:GLY 175		5.57	0	0		175	D:GLY 175		7.29	0	0
176	F:GLY 176		23.22	0	0		176	D:GLY 176		21.29	0	0
177	F:SER 177		10.38	0	0		177	D:SER 177		7.57	0	0
178	F:ILE 178		104.67	0	0		178	D:ILE 178		108.99	0	0
179	F:SER 179		21.19	0	0		179	D:SER 179		19.74	0	0
180	F:TYR 180		88.12	0	0		180	D:TYR 180		89.72	0	0
181	F:GLU 181		72.12	0	0		181	D:GLU 181		72.01	0	0
182	F:TYR 182		142.41	0	0		182	D:TYR 182		133.51	0	0
183	F:GLU 183		126.89	0	0		183	D:GLU 183		125.17	0	0
184	F:GLY 184		23.17	0	0		184	D:GLY 184		23.93	0	0
185	F:PHE 185		129.68	0	0		185	D:PHE 185		128.23	0	0
186	F:GLY 186		4.28	0	0		186	D:GLY 186		5.76	0	0
187	F:ILE 187		94.49	0	0		187	D:ILE 187		91.78	0	0
188	F:VAL 188		8.79	0	0		188	D:VAL 188		5.96	0	0
189	F:GLY 189		26.94	0	0		189	D:GLY 189		24.21	0	0
190	F:ALA 190		7.88	0	0		190	D:ALA 190		7.78	0	0
191	F:TYR 191		98.38	0	0		191	D:TYR 191		99.28	0	0
192	F:GLY 192		0	0	0		192	D:GLY 192		0	0	0
193	F:ALA 193		19.56	0	0		193	D:ALA 193		18.9	0	0
194	F:ALA 194		0.15	0	0		194	D:ALA 194		0.33	0	0
195	F:ASP 195		62.06	0	0		195	D:ASP 195		59.73	0	0
196	F:ARG 196		16.52	0	0		196	D:ARG 196		16.79	0	0
197	F:THR 197		12.53	0	0		197	D:THR 197		14.11	0	0
198	F:ASN 198		134.2	0	0		198	D:ASN 198		136.42	0	0
199	F:LEU 199		73.68	0	0		199	D:LEU 199		70.56	0	0
200	F:GLN 200		0.44	0	0		200	D:GLN 200		0.29	0	0
201	F:GLU 201		55.78	0	0		201	D:GLU 201		53.84	0	0
202	F:ALA 202		76.98	0	0		202	D:ALA 202		78.26	0	0
203	F:GLN 203		49.05	0	0		203	D:GLN 203		42.27	0	0
204	F:PRO 204		84.08	0	0		204	D:PRO 204		84.29	0	0
205	F:LEU 205		6.86	0	0		205	D:LEU 205		10.91	0	0
206	F:GLY 206		4.55	0	0		206	D:GLY 206		4.78	0	0
207	F:ASN 207		109.18	0	0		207	D:ASN 207		110.98	0	0
208	F:GLY 208		20.42	0	0		208	D:GLY 208		21.25	0	0
209	F:LYS 209		159.66	0	0		209	D:LYS 209		161.83	0	0
210	F:LYS 210		90.15	0	0		210	D:LYS 210		95.89	0	0
211	F:ALA 211		1.62	0	0		211	D:ALA 211		2.1	0	0
212	F:GLU 212		59.09	0	0		212	D:GLU 212		56.54	0	0
213	F:GLN 213		2.36	0	0		213	D:GLN 213		3.17	0	0
214	F:TRP 214		82.73	0	0		214	D:TRP 214		82.85	0	0
215	F:ALA 215		2.92	0	0		215	D:ALA 215		2.42	0	0
216	F:THR 216		57.27	0	0		216	D:THR 216		60.79	0	0
217	F:GLY 217		4.07	0	0		217	D:GLY 217		3.07	0	0
218	F:LEU 218		108.15	0	0		218	D:LEU 218		107.64	0	0
219	F:LYS 219		32.54	0	0		219	D:LYS 219		34.67	0	0
220	F:TYR 220		47.21	0	0		220	D:TYR 220		49.4	0	0
221	F:ASP 221		72.94	0	0		221	D:ASP 221		72.16	0	0
222	F:ALA 222		32.45	0	0		222	D:ALA 222		33.61	0	0
223	F:ASN 223		118.8	0	0		223	D:ASN 223		117.03	0	0
224	F:ASN 224		64.83	0	0		224	D:ASN 224		67.61	0	0
225	F:ILE 225		60.56	0	0		225	D:ILE 225		64.45	0	0
226	F:TYR 226		12.84	0	0		226	D:TYR 226		14.95	0	0
227	F:LEU 227		80	0	0		227	D:LEU 227		84	0	0
228	F:ALA 228		9.49	0	0		228	D:ALA 228		8.46	0	0
229	F:ALA 229		35.5	0	0		229	D:ALA 229		34.67	0	0
230	F:ASN 230		3.65	0	0		230	D:ASN 230		3.25	0	0
231	F:TYR 231		77.19	0	0		231	D:TYR 231		76.78	0	0
232	F:GLY 232		4.11	0	0		232	D:GLY 232		3.87	0	0
233	F:GLU 233		32.68	0	0		233	D:GLU 233		37.2	0	0
234	F:THR 234		10.55	0	0		234	D:THR 234		10.55	0	0
235	F:ARG 235		76.51	0	0		235	D:ARG 235		82.31	0	0
236	F:ASN 236		17.35	0	0		236	D:ASN 236		16.65	0	0
237	F:ALA 237		0	0	0		237	D:ALA 237		0	0	0
238	F:THR 238		6.2	0	0		238	D:THR 238		5.97	0	0
239	F:PRO 239		22.59	0	0		239	D:PRO 239		20.68	0	0
240	F:ILE 240		12.23	0	0		240	D:ILE 240		11.41	0	0
241	F:THR 241		67.4	0	0		241	D:THR 241		75.33	0	0
242	F:ASN 242		12.83	0	0		242	D:ASN 242		30.49	0	0
243	F:LYS 243		118.46	0	0		243	D:LYS 243		115.56	0	0
244	F:PHE 244		138.62	0	0		244	D:PHE 244		161.9	0	0
245	F:THR 245		86.51	0	0		245	D:THR 245		74.7	0	0
246	F:ASN 246		132.55	0	0		246	D:ASN 246		149.79	0	0
247	F:THR 247		27.53	0	0		247	D:THR 247		50.03	0	0
248	F:SER 248		51.68	0	0		248	D:SER 248		40.02	0	0
249	F:GLY 249		6.6	0	0		249	D:GLY 249		7.16	0	0
250	F:PHE 250		2.19	0	0		250	D:PHE 250		2.09	0	0
251	F:ALA 251		0.34	0	0		251	D:ALA 251		0	0	0
252	F:ASN 252		26.18	0	0		252	D:ASN 252		26.61	0	0
253	F:LYS 253		62.48	0	0		253	D:LYS 253		58.8	0	0
254	F:THR 254		1.37	0	0		254	D:THR 254		1.34	0	0
255	F:GLN 255		59.21	0	0		255	D:GLN 255		61.87	0	0
256	F:ASP 256		8.89	0	0		256	D:ASP 256		7.49	0	0
257	F:VAL 257		43.06	0	0		257	D:VAL 257		40.77	0	0
258	F:LEU 258		5.84	0	0		258	D:LEU 258		6.36	0	0
259	F:LEU 259		79.58	0	0		259	D:LEU 259		77.86	0	0
260	F:VAL 260		10.58	0	0		260	D:VAL 260		10.03	0	0
261	F:ALA 261		29.04	0	0		261	D:ALA 261		30.79	0	0
262	F:GLN 262		10.05	0	0		262	D:GLN 262		7.35	0	0
263	F:TYR 263		83.57	0	0		263	D:TYR 263		87.25	0	0
264	F:GLN 264		41.95	0	0		264	D:GLN 264		35.33	0	0
265	F:PHE 265		85.13	0	0		265	D:PHE 265		82.99	0	0
266	F:ASP 266		142.7	0	0		266	D:ASP 266		136.95	0	0
267	F:PHE 267		131.68	0	0		267	D:PHE 267		130.87	0	0
268	F:GLY 268		6.86	0	0		268	D:GLY 268		7.3	0	0
269	F:LEU 269		59.18	0	0		269	D:LEU 269		56.73	0	0
270	F:ARG 270		49.05	0	0		270	D:ARG 270		51.05	0	0
271	F:PRO 271		48.59	0	0		271	D:PRO 271		48.7	0	0
272	F:SER 272		2.89	0	0		272	D:SER 272		2.29	0	0
273	F:ILE 273		99.72	0	0		273	D:ILE 273		100.86	0	0
274	F:ALA 274		7.89	0	0		274	D:ALA 274		11	0	0
275	F:TYR 275		52.91	0	0		275	D:TYR 275		54.49	0	0
276	F:THR 276		4.05	0	0		276	D:THR 276		3.48	0	0
277	F:LYS 277		57.65	0	0		277	D:LYS 277		57.29	0	0
278	F:SER 278		1.47	0	0		278	D:SER 278		1.03	0	0
279	F:LYS 279		49.47	0	0		279	D:LYS 279		46.14	0	0
280	F:ALA 280		0	0	0		280	D:ALA 280		0	0	0
281	F:LYS 281		51.16	0	0		281	D:LYS 281		63.52	0	0
282	F:ASP 282		80.68	0	0		282	D:ASP 282		80.78	0	0
283	F:VAL 283		2.84	0	0		283	D:VAL 283		2.29	0	0
284	F:GLU 284		63	0	0		284	D:GLU 284		65.42	0	0
285	F:GLY 285		86.17	0	0		285	D:GLY 285		88.95	0	0
286	F:ILE 286		30.86	0	0		286	D:ILE 286		55.98	0	0
287	F:GLY 287		31.86	0	0		287	D:GLY 287		27.61	0	0
288	F:ASP 288		76.47	0	0		288	D:ASP 288		85.25	0	0
289	F:VAL 289		9.73	0	0		289	D:VAL 289		10.2	0	0
290	F:ASP 290		37.58	0	0		290	D:ASP 290		32.92	0	0
291	F:LEU 291		19.07	0	0		291	D:LEU 291		19.07	0	0
292	F:VAL 292		17.65	0	0		292	D:VAL 292		18.07	0	0
293	F:ASN 293		23.07	0	0		293	D:ASN 293		22.84	0	0
294	F:TYR 294		0.62	0	0		294	D:TYR 294		0.47	0	0
295	F:PHE 295		97.43	0	0		295	D:PHE 295		96.9	0	0
296	F:GLU 296		1.47	0	0		296	D:GLU 296		1.23	0	0
297	F:VAL 297		74.27	0	0		297	D:VAL 297		79.06	0	0
298	F:GLY 298		8.94	0	0		298	D:GLY 298		7.8	0	0
299	F:ALA 299		22.79	0	0		299	D:ALA 299		22.34	0	0
300	F:THR 300		9.35	0	0		300	D:THR 300		8.73	0	0
301	F:TYR 301		69.4	0	0		301	D:TYR 301		68.61	0	0
302	F:TYR 302		89.17	0	0		302	D:TYR 302		88.45	0	0
303	F:PHE 303		117.46	74.00 |||||||	1.01		303	D:PHE 303		117.9	0	0
304	F:ASN 304	H	90.78	42.45 |||||	-0.46		304	D:ASN 304		89.74	0	0
305	F:LYS 305		176.28	38.39 |||	-0.64		305	D:LYS 305		176.52	0	0
306	F:ASN 306	H	48.57	36.94 ||||||||	-0.13		306	D:ASN 306		45.5	0	0
307	F:MET 307		59.47	57.89 ||||||||||	1.27		307	D:MET 307		58.57	0	0
308	F:SER 308		8.78	0	0		308	D:SER 308		8.13	0	0
309	F:THR 309		43.17	0.16 |	0		309	D:THR 309		43.32	0	0
310	F:TYR 310		20.13	0	0		310	D:TYR 310		21.77	0	0
311	F:VAL 311		61.66	0	0		311	D:VAL 311		59.32	0	0
312	F:ASP 312		0	0	0		312	D:ASP 312		0	0	0
313	F:TYR 313		90.66	0	0		313	D:TYR 313		91.25	0	0
314	F:ILE 314		0	0	0		314	D:ILE 314		0	0	0
315	F:ILE 315		66.43	0	0		315	D:ILE 315		62.41	0	0
316	F:ASN 316		16.36	0	0		316	D:ASN 316		16.12	0	0
317	F:GLN 317		68.29	0	0		317	D:GLN 317		71.37	0	0
318	F:ILE 318		11.45	0	0		318	D:ILE 318		12.12	0	0
319	F:ASP 319		95.08	0	0		319	D:ASP 319		93.24	0	0
320	F:SER 320		109.83	0	0		320	D:SER 320		105.79	0	0
321	F:ASP 321		112.89	0	0		321	D:ASP 321		114.81	0	0
322	F:ASN 322		16.51	0	0		322	D:ASN 322		21.83	0	0
323	F:LYS 323		111.01	0	0		323	D:LYS 323		134.64	0	0
324	F:LEU 324		1.59	0	0		324	D:LEU 324		3.9	0	0
325	F:GLY 325		20.34	0	0		325	D:GLY 325		7.47	0	0
326	F:VAL 326		43.51	0	0		326	D:VAL 326		41.02	0	0
327	F:GLY 327		13.08	0	0		327	D:GLY 327		13.3	0	0
328	F:SER 328		16.13	0	0		328	D:SER 328		16.68	0	0
329	F:ASP 329		21.69	0	0		329	D:ASP 329		39.37	0	0
330	F:ASP 330		55.05	0	0		330	D:ASP 330		54.04	0	0
331	F:THR 331		0	0	0		331	D:THR 331		0.16	0	0
332	F:VAL 332		22.93	0	0		332	D:VAL 332		22.5	0	0
333	F:ALA 333		0	0	0		333	D:ALA 333		0	0	0
334	F:VAL 334		68.61	0	0		334	D:VAL 334		71.74	0	0
335	F:GLY 335		2.88	0	0		335	D:GLY 335		2.03	0	0
336	F:ILE 336		91.48	69.05 ||||||||	1.06		336	D:ILE 336		93.96	0	0
337	F:VAL 337		9.95	0	0		337	D:VAL 337		10.21	0	0
338	F:TYR 338	H	104.37	104.37 ||||||||||	0.81		338	D:TYR 338		104.21	0	0
339	F:GLN 339		77.3	0	0		339	D:GLN 339		76.73	0	0
340	F:PHE 340		86.72	58.84 |||||||	0.94		340	D:PHE 340		90.88	0	0
