# Supplementary material for: CdiA Effectors from Uropathogenic Escherichia coli Use Heterotrimeric Osmoporins as Receptors to Recognize Target Bacteria
Source: PLoS Pathog. 2016 Oct 10;12(10):e1005925. doi: 10.1371/journal.ppat.1005925 (PMC5056734; doi:10.1371/journal.ppat.1005925)
Supplement: S4 Table — Extracellular loop residues involved in intraprotomer loop-loop interactions are presented for three E. coli OmpC proteins. Loop L4, L5 and L7 sequences are labeled according to the scheme outlined in S2 Table. (XLSX) [file ppat.1005925.s009.xlsx]

## Sheet: Sheet1
S4 Table. OmpC intraprotomer loop-loop interactions. Extracellular loop residues involved in intraprotomer loop-loop interactions are presented for three E. coli OmpC proteins. Loop L4, L5 and L7 sequences are labeled according to the scheme outlined in S2 Table.
	K-12 (PDB:2J1N)			CFT073 (PDB:2XE1)			6104H (PDB:2XE2)
L4 to L5:	L4 (a1)	L5 (a1)		L4 (b1)	L5 (a11)		L4 (d1)	L5 (a11)
				Ser155 (OG)	Asp209 (OD2)		Ser155 (CB)	Asp202 (OD2)
							Glu159 (CB)	Trp201 (CE3)
				Thr165 (OG1)	Asp209 (OD1)
				His167 (p)	Trp208 (p)
	Ala172 (CB)	Ala205 (O)		Ala176 (O)	Gln210 (NE2)		Val169 (CG1)	Asp202 (CB)
	Ala172 (O)	Gln206 (NE2)		Ala 176 (CB)	Leu215 (CD1)		Val169 (O)	Gln203 (NE2)
	Ala172 (CB)	Tyr211 (CE2)					Val169 (CG2)	Leu208 (CD1)
	Leu173 (CG)	Tyr211 (CE1)		Leu177 (CG)	Leu215 (CD2)		Phe170 (CZ)	Leu208 (CD1)
	Gln175 (OE1)	Thr203 (OG1)		Gln179 (OE1)	Thr207 (OG1)		Gln172 (OE1)	Thr200 (OG1)
		Ala205 (CB)		Gln179 (NE2)	Asp209 (OD2)		Gln172 (NE2)	Asp202 (OD2)
	Gln175 (O)	Gln206 (NE2)		Gln179 (O)	Gln210 (NE2)		Gln172 (O)	Gln203 (NE2)
	Asn176 (C)	Thr203 (CG2)		Asn180 (C)	Thr207 (CG2)		Asn173 (C)	Thr200 (CG2)
L4 to L6:	L4 (a1)	L6		L4 (b1)	L6		L4 (d1)	L6
							Val169 (CG2)	Trp249 (CH2)
	Leu173 (O)	Arg246 (NE)		Leu177 (O)	Arg250 (NH1)		Phe170 (p)	Arg243 (NE-CZ-NH1-NH2)
	Leu173 (CD1)	Ser249 (CA)		Leu177 (CD1)	Ser253 (CA)		Phe170 (CD1)	Trp249 (CZ2)
	Leu173 (CD2)	Gly251 (CA)		Leu177 (CD2)	Gly255 (CA)		Phe170 (CE1)	Gly248 (C)
	Leu173 (CD2)	Trp252 (CH2)		Leu177 (CD2)	Trp256 (CZ2)		Phe170 (CA)	Trp249 (CZ2)
	Arg174 (CG)	Arg246 (NH2)		Arg178 (CG)	Arg250 (NH1)
L5 to L6:	L5 (a1)	L6		L5 (a11)	L6		L5 (a11)	L6
	Arg202 (NH1, CD)	Asn243 (O, CB)		Arg206 (NH1, CD)	Asn247 (O, CB)		Arg199 (NH1, CD)	Asn240 (O, CB)
	Arg202 (NH1)	Trp252 (p)		Arg206 (NH1)	Trp256 (p)		Arg199 (NH1)	Trp249 (p)
	Gln206 (CB, CG)	Trp252 (CH2, CZ3)		Gln210 (CG)	Trp256 (CH2)		Gln203 (CB)	Trp249 (CH2)
	Tyr211 (CB)	Gly251 (CA)		Leu215 (CD2)	Leu254 (CA)		Leu208 (CB)	Gly248 (CA)
	Tyr211 (CB)	Trp252 (CZ3)		Leu215 (CD1)	Trp256 (CZ3)		Leu208 (CD1)	Trp249 (CZ3)
	Ile212 (CD)	Val247 (CB)		Ile216 (CD1)	Val251 (CB)		Ile209 (CD1)	Val244 (CB)
	Ile212 (N)	Leu250 (O)		Ile216 (N)	Leu254 (O)		Ile209 (N)	Leu247 (O)
	Ile212 (CG1)	Gly251 (CA)		Ile216 (CG1)	Gly255 (CA)		Ile209 (CG1)	Gly248 (CA)
	Ile212 (O)	Trp252 (N)		Ile216 (O)	Trp256 (N)		Ile209 (O)	Trp249 (N)
	Gly213 (O)	Asn243 (OD1)		Gly217 (O)	Asn247 (CG)		Gly210 (O)	Asn240 (CB)
	Gly213 (CA)	Trp252 (O)		Gly217 (CA)	Trp256 (O)		Gly210 (CA)	Trp249 (O)
	Gly213 (CA)	Asn254 (OD1)		Gly217 (CA)	Asn258 (OD1)		Gly210 (CA)	Asn251 (OD1)
L5 to L7:	L5 (a1)	L7 (a)		L5 (a11)	L7 (c)		L5 (a11)	L7 (a)
	Ala209 (O)	Arg287 (NH2)					Gly207 (O)	Arg284 (NH2)
	Ala210 (O)	Arg287 (NH2)
	Ile212 (CB)	Leu285 (O)		Ile216 (CG2)	Val291 (O)		Ile209 (CB)	Leu282 (O)
	Ile212 (CG2)	Arg287 (NE)		Ile216 (CD1)	Val292 (CG2)		Ile209 (CG2)	Arg284 (CD)
L6 to L7:	L6	L7 (a)		L6	L7 (c)		L6	L7 (a)
	Leu250 (CD1)	Tyr289 (CZ)		Leu254 (CD1)	Val292 (CG1)		Leu247 (CD2)	Arg284 (NH1)
							Leu247 (CD1)	Tyr286 (CE2)
				Ala257 (CB)	Leu289 (CD2)		Ala250 (CB)	Leu282 (CD2)
	Asn254 (ND2)	Asn284 (O)		Asn258 (ND2)	Asn288 (O)		Asn251 (ND2)	Asn281 (O)
L6 to L8:	L6	L8		L6	L8		L6	L8
	Val247 (CG1)	Phe326 (CZ)		Val251 (CG1)	Phe334 (CZ)		Val244 (CG1)	Phe323 (CZ)
	Gly248 (CA)	Ala330 (O)		Gly252 (CA)	Ala338 (O)		Gly254 (CA)	Ala327 (O)
	Ser249 (N)	Ala330 (O)		Ser253 (N)	Ala338 (O)		Ser246 (N)	Ala327 (O)
	Leu250 (CG)	Ala330 (CA)		Leu254 (CG)	Ala338 (CA)		Leu247 (CD1)	Phe323 (CE1)
							Leu247 (CG)	Ala327 (CA)
L7 to L8:	L7 (a)	L8		L7 (c)	L8		L7 (a)	L8
	Leu285 (CD2)	Phe326 (CE1)		Leu289 (CD1)	Phe334 (CE1)		Leu282 (CD1)	Phe323 (CE1)
				Ala293 (CB)	Ala337 (CB)
				Arg295 (NE)	Gln333 (OE1)
	Tyr289 (CD1)	Phe326 (CD1)		Tyr297 (p)	Phe334 (CD1)		Tyr286 (CD1)	Phe323 (CD1)
	Tyr289 (OH)	Asp329 (OD1)		Tyr297 (OH)	Phe334 (N)		Tyr286 (OH)	Asp326 (OD2)
